# Supplementary material for: High-resolution cryo-EM of the human CDK-activating kinase for structure-based drug design
Source: Nat Commun. 2024 Mar 13;15:2265. doi: 10.1038/s41467-024-46375-9 (PMC10937634; doi:10.1038/s41467-024-46375-9)
Supplement: Supplementary file 4 — Source Data [file 41467_2024_46375_MOESM4_ESM.xlsx]

## Sheet: Figure 3a
Krios-EF1			Krios-EF2			Glacios-EF			Krios unfiltered
1/Resolution (1/Å)	FSC (corrected)		1/Resolution (1/Å)	FSC (corrected)		1/Resolution (1/Å)	FSC (corrected)		1/Resolution (1/Å)	FSC (corrected)
0.001001	1		0.001001	1		0.001001	1		0.001001	1
0.00365497	0.999999		0.004569	0.999999		0.00440886	0.999999		0.004569	0.999999
0.00730994	0.999997		0.009137	0.999995		0.00881772	0.999997		0.009137	0.999994
0.0109649	0.999993		0.013706	0.999983		0.0132266	0.999994		0.013706	0.999977
0.0146199	0.999985		0.018275	0.999933		0.0176354	0.999985		0.018275	0.999922
0.0182749	0.999971		0.022844	0.999819		0.0220443	0.999957		0.022844	0.999813
0.0219298	0.999937		0.027412	0.999594		0.0264532	0.999906		0.027412	0.999543
0.0255848	0.999874		0.031981	0.999377		0.030862	0.999874		0.031981	0.99925
0.0292398	0.999734		0.03655	0.999134		0.0352709	0.999823		0.03655	0.998913
0.0328947	0.999511		0.041118	0.99889		0.0396797	0.999702		0.041118	0.998515
0.0365497	0.999301		0.045687	0.99863		0.0440886	0.999429		0.045687	0.997911
0.0402047	0.999072		0.050256	0.99834		0.0484975	0.998972		0.050256	0.996848
0.0438597	0.998862		0.054825	0.998216		0.0529063	0.99851		0.054825	0.996604
0.0475146	0.998649		0.059393	0.997278		0.0573152	0.998162		0.059393	0.996006
0.0511696	0.998684		0.063962	0.995194		0.061724	0.997517		0.063962	0.994463
0.0548246	0.998835		0.068531	0.993603		0.0661329	0.996758		0.068531	0.992977
0.0584795	0.998806		0.073099	0.99293		0.0705418	0.996459		0.073099	0.991989
0.0621345	0.998548		0.077668	0.992975		0.0749506	0.996608		0.077668	0.990774
0.0657895	0.998135		0.082237	0.993063		0.0793595	0.996762		0.082237	0.989603
0.0694445	0.997785		0.086806	0.992877		0.0837683	0.996459		0.086806	0.988701
0.0730994	0.997689		0.091374	0.992697		0.0881772	0.996014		0.091374	0.98882
0.0767544	0.997482		0.095943	0.992031		0.0925861	0.995219		0.095943	0.98795
0.0804094	0.997262		0.100512	0.991342		0.0969949	0.994578		0.100512	0.988071
0.0840643	0.996921		0.10508	0.989973		0.101404	0.993851		0.10508	0.985641
0.0877193	0.996666		0.109649	0.988799		0.105813	0.993389		0.109649	0.984051
0.0913743	0.99662		0.114218	0.988181		0.110222	0.992601		0.114218	0.980554
0.0950292	0.996291		0.118787	0.9872		0.11463	0.991713		0.118787	0.975818
0.0986842	0.996116		0.123355	0.98607		0.119039	0.990487		0.123355	0.972507
0.102339	0.995444		0.127924	0.983451		0.123448	0.988587		0.127924	0.967375
0.105994	0.994782		0.132493	0.981511		0.127857	0.987609		0.132493	0.965636
0.109649	0.993768		0.137061	0.848383		0.132266	0.986253		0.137061	0.96382
0.113304	0.992781		0.14163	0.884656		0.136675	0.985196		0.14163	0.712862
0.116959	0.992055		0.146199	0.891753		0.141084	0.982951		0.146199	0.781396
0.120614	0.991096		0.150768	0.896112		0.145492	0.980454		0.150768	0.802176
0.124269	0.990272		0.155336	0.902467		0.149901	0.977767		0.155336	0.820439
0.127924	0.989375		0.159905	0.907701		0.15431	0.975063		0.159905	0.819545
0.131579	0.824673		0.164474	0.918169		0.158719	0.971364		0.164474	0.828506
0.135234	0.878323		0.169042	0.929433		0.163128	0.968446		0.169042	0.835276
0.138889	0.893874		0.173611	0.93477		0.167537	0.751423		0.173611	0.839192
0.142544	0.90365		0.17818	0.939147		0.171946	0.822158		0.17818	0.845577
0.146199	0.913739		0.182749	0.945161		0.176354	0.868161		0.182749	0.862506
0.149854	0.920447		0.187317	0.949321		0.180763	0.901049		0.187317	0.876395
0.153509	0.925586		0.191886	0.955492		0.185172	0.924266		0.191886	0.88669
0.157164	0.926652		0.196455	0.958047		0.189581	0.935412		0.196455	0.894969
0.160819	0.927121		0.201023	0.957904		0.19399	0.940088		0.201023	0.896166
0.164474	0.931255		0.205592	0.958553		0.198399	0.943429		0.205592	0.897883
0.168129	0.941532		0.210161	0.957287		0.202808	0.945395		0.210161	0.894459
0.171784	0.947979		0.21473	0.956342		0.207216	0.949487		0.21473	0.895186
0.175439	0.951876		0.219298	0.955032		0.211625	0.952883		0.219298	0.895204
0.179094	0.953198		0.223867	0.954059		0.216034	0.957097		0.223867	0.890946
0.182749	0.957167		0.228436	0.950463		0.220443	0.95792		0.228436	0.882647
0.186404	0.961331		0.233004	0.948334		0.224852	0.957067		0.233004	0.878332
0.190058	0.965309		0.237573	0.945459		0.229261	0.954407		0.237573	0.874295
0.193713	0.967805		0.242142	0.943106		0.23367	0.953016		0.242142	0.866777
0.197368	0.969399		0.246711	0.939226		0.238078	0.951966		0.246711	0.853838
0.201023	0.969668		0.251279	0.932606		0.242487	0.950728		0.251279	0.838691
0.204678	0.971511		0.255848	0.926874		0.246896	0.947179		0.255848	0.829671
0.208333	0.97265		0.260417	0.9235		0.251305	0.943672		0.260417	0.819346
0.211988	0.972796		0.264985	0.921292		0.255714	0.938603		0.264985	0.816468
0.215643	0.972188		0.269554	0.917968		0.260123	0.930933		0.269554	0.807469
0.219298	0.971143		0.274123	0.911634		0.264532	0.923076		0.274123	0.795721
0.222953	0.970009		0.278692	0.906242		0.26894	0.919125		0.278692	0.78014
0.226608	0.968597		0.28326	0.897917		0.273349	0.915419		0.28326	0.763874
0.230263	0.966094		0.287829	0.889028		0.277758	0.907943		0.287829	0.747604
0.233918	0.964159		0.292398	0.875795		0.282167	0.899163		0.292398	0.731283
0.237573	0.962631		0.296966	0.869362		0.286576	0.884422		0.296966	0.722055
0.241228	0.960384		0.301535	0.861146		0.290985	0.870623		0.301535	0.716515
0.244883	0.957705		0.306104	0.852249		0.295394	0.854332		0.306104	0.70599
0.248538	0.955162		0.310673	0.840773		0.299802	0.84579		0.310673	0.682957
0.252193	0.952781		0.315241	0.829897		0.304211	0.838636		0.315241	0.664371
0.255848	0.95051		0.31981	0.820793		0.30862	0.828544		0.31981	0.641979
0.259503	0.948719		0.324379	0.811007		0.313029	0.81424		0.324379	0.615357
0.263158	0.949175		0.328947	0.793665		0.317438	0.796726		0.328947	0.585966
0.266813	0.949039		0.333516	0.780672		0.321847	0.780206		0.333516	0.568856
0.270468	0.946722		0.338085	0.765921		0.326256	0.762902		0.338085	0.549542
0.274123	0.941123		0.342654	0.754496		0.330665	0.736315		0.342654	0.520624
0.277778	0.934549		0.347222	0.736546		0.335073	0.709193		0.347222	0.493514
0.281433	0.925364		0.351791	0.722384		0.339482	0.691138		0.351791	0.475434
0.285088	0.918484		0.35636	0.708593		0.343891	0.68092		0.35636	0.444457
0.288743	0.912711		0.360928	0.68939		0.3483	0.66203		0.360928	0.418698
0.292398	0.906255		0.365497	0.672075		0.352709	0.633977		0.365497	0.404873
0.296053	0.903122		0.370066	0.654302		0.357118	0.600945		0.370066	0.397194
0.299708	0.900283		0.374634	0.644152		0.361527	0.574676		0.374634	0.395932
0.303363	0.899002		0.379203	0.632258		0.365935	0.542311		0.379203	0.365332
0.307018	0.894528		0.383772	0.612169		0.370344	0.504498		0.383772	0.323583
0.310673	0.889711		0.388341	0.576459		0.374753	0.470055		0.388341	0.28071
0.314328	0.882875		0.392909	0.542076		0.379162	0.451151		0.392909	0.242133
0.317982	0.876661		0.397478	0.512628		0.383571	0.43162		0.397478	0.225672
0.321637	0.868889		0.402047	0.491493		0.38798	0.393166		0.402047	0.219645
0.325292	0.859603		0.406615	0.468221		0.392389	0.353391		0.406615	0.219314
0.328947	0.850341		0.411184	0.447283		0.396797	0.314538		0.411184	0.22263
0.332602	0.842685		0.415753	0.433927		0.401206	0.27881		0.415753	0.216293
0.336257	0.837281		0.420322	0.421145		0.405615	0.254233		0.420322	0.203551
0.339912	0.831584		0.42489	0.406774		0.410024	0.232116		0.42489	0.174002
0.343567	0.826685		0.429459	0.390517		0.414433	0.202684		0.429459	0.14073
0.347222	0.822248		0.434028	0.383361		0.418842	0.177775		0.434028	0.116928
0.350877	0.817893		0.438596	0.374262		0.423251	0.159786		0.438596	0.105905
0.354532	0.812239		0.443165	0.355741		0.427659	0.15243		0.443165	0.100692
0.358187	0.804964		0.447734	0.328344		0.432068	0.14062		0.447734	0.096821
0.361842	0.795817		0.452303	0.294742		0.436477	0.135567		0.452303	0.104393
0.365497	0.781869		0.456871	0.270185		0.440886	0.126168		0.456871	0.104713
0.369152	0.766204		0.46144	0.251252		0.445295	0.109366		0.46144	0.09845
0.372807	0.753314		0.466009	0.231626		0.449704	0.0839695		0.466009	0.076135
0.376462	0.748735		0.470577	0.224156		0.454113	0.0647566		0.470577	0.06349
0.380117	0.740995		0.475146	0.221219		0.458521	0.0631459		0.475146	0.052562
0.383772	0.729286		0.479715	0.214783		0.46293	0.0569908		0.479715	0.045128
0.387427	0.709377		0.484284	0.186352		0.467339	0.0542998		0.484284	0.038714
0.391082	0.683608		0.488852	0.15598		0.471748	0.0595049		0.488852	0.036536
0.394737	0.661354		0.493421	0.141552		0.476157	0.0653782		0.493421	0.036446
0.398392	0.644199		0.49799	0.131048		0.480566	0.0539913		0.49799	0.025943
0.402047	0.627601		0.502558	0.125101		0.484975	0.0345203		0.502558	0.010328
0.405702	0.61054		0.507127	0.112103		0.489383	0.0233907		0.507127	-0.00142
0.409357	0.589549		0.511696	0.084067		0.493792	0.0221389		0.511696	-0.00344
0.413012	0.574047		0.516265	0.072018		0.498201	0.0209403		0.516265	0.001811
0.416667	0.560214		0.520833	0.050549		0.50261	0.0171523		0.520833	0.005723
0.420322	0.550277		0.525402	0.048338		0.507019	0.00902521		0.525402	0.011985
0.423977	0.539907		0.529971	0.052909		0.511428	0.000847749		0.529971	0.005778
0.427632	0.525192		0.534539	0.066781		0.515837	0.00666392		0.534539	0.001892
0.431287	0.508134		0.539108	0.068015		0.520245	0.0206546		0.539108	-0.00438
0.434942	0.491841		0.543677	0.048939		0.524654	0.0230944		0.543677	-0.00733
0.438597	0.468674		0.548246	0.017976		0.529063	0.0220517		0.548246	-0.00751
0.442252	0.449669		0.552814	-0.00211		0.533472	0.0167587		0.552814	-0.00433
0.445906	0.434442		0.557383	-0.01698		0.537881	0.0128		0.557383	-0.00294
0.449561	0.418142		0.561952	-0.01302		0.54229	0.00960149		0.561952	-0.00639
0.453216	0.401646		0.56652	-0.00513		0.546699	0.0110897		0.56652	0.001194
0.456871	0.384125		0.571089	0.000176464		0.551108	0.00725371		0.571089	0.005266
0.460526	0.358908		0.575658	-0.00189		0.555516	-0.0010067		0.575658	0.007271
0.464181	0.335001		0.580227	-0.00779		0.559925	-0.0141941		0.580227	0.011631
0.467836	0.317745		0.584795	-0.01044		0.564334	-0.0227296		0.584795	0.005881
0.471491	0.304846
0.475146	0.296772
0.478801	0.285218
0.482456	0.26431
0.486111	0.237938
0.489766	0.206696
0.493421	0.184551
0.497076	0.169161
0.500731	0.1548
0.504386	0.144713
0.508041	0.13183
0.511696	0.112399
0.515351	0.099496
0.519006	0.0903752
0.522661	0.0816219
0.526316	0.0746458
0.529971	0.0735659
0.533626	0.075031
0.537281	0.0706605
0.540936	0.0624032
0.544591	0.0492561
0.548246	0.0462658
0.551901	0.0405769
0.555556	0.0350715
0.559211	0.0278473
0.562866	0.0336858
0.566521	0.0369308
0.570175	0.0339015
0.57383	0.0246554
0.577485	0.0173191
0.58114	0.00789811
0.584795	0.00966698
0.58845	0.00787166
0.592105	0.0041936
0.59576	-0.00587876
0.599415	-0.0163039
0.60307	-0.0200968
0.606725	-0.020509
0.61038	-0.0152089
0.614035	-0.014692
0.61769	-0.00707997
0.621345	0.000552028
0.625	0.00348579
0.628655	0.0032247
0.63231	-0.00379055
0.635965	-0.0125617
0.63962	-0.0157568
0.643275	-0.0140121
0.64693	-0.00302954
0.650585	0.0048826
0.65424	0.00706916
0.657895	0.00623463
0.66155	0.00403223
0.665205	0.000906311
0.66886	0.00152681
0.672515	0.00226039
0.67617	0.00536096
0.679825	0.00588652
0.68348	0.00786153
0.687135	0.0108205
0.69079	0.0151325
0.694445	0.0212625
0.698099	0.0238818
0.701754	0.021621

## Sheet: Figure 3d-g
Krios-EF1					Krios EF2
Particles	Resolution	ln(N)	1/d2		Particles	Resolution	ln(N)	1/d2
4947	3.04	3.69434	0.108206		5344	3.36	3.72787	0.0885771
9894	2.63	3.99537	0.144573		10688	2.95	4.0289	0.11491
19787	2.35	4.29638	0.181077		21376	2.57	4.32993	0.151403
39571	2.22	4.59738	0.202906		42751	2.28	4.63095	0.192367
79145	2.08	4.89842	0.231139		85501	2.16	4.93197	0.214335
158290	1.98	5.19945	0.255076		171002	2.04	5.233	0.240292
Glacios 2-EF					Krios unfiltered
Particles	Resolution	ln(N)	1/d2		Particles	Resolution	ln(N)	1/d2
1768	4.93	3.24748	0.041144		5183	3.7	3.71458	0.073046
3535	3.65	3.54839	0.075061		10336	3.31	4.01435	0.0912734
7070	3.28	3.84942	0.0929506		20732	3.04	4.31664	0.108206
14139	3.02	4.15042	0.109644		41463	2.66	4.61766	0.141331
28278	2.66	4.45145	0.141331		82925	2.57	4.91869	0.151403
56556	2.54	4.75248	0.155		166137	2.38	5.22047	0.176541
113110	2.46	5.0535	0.165246
226221	2.33	5.35453	0.184199

## Sheet: Figure 4
BS-181 (VC8-2)			BS-194 (VC9-4)			ICEC0510-R (VC6-4)			ICEC0510-S (VC7-3)			ICEC0574 (VC11-4)			ICEC0768 (VC2-1)			ICEC0829 (VC12-3)			ICEC0914 (VC3-1)			ICEC0942 (VC13-1)			ICEC0942 (VC14-1)			ICEC0943 (VC1-1)			Dinaciclib (VC4-1)
1/Resolution (1/Å)	FSC (corrected)		1/Resolution (1/Å)	FSC (corrected)		1/Resolution (1/Å)	FSC (corrected)		1/Resolution (1/Å)	FSC (corrected)		1/Resolution (1/Å)	FSC (corrected)		1/Resolution (1/Å)	FSC (corrected)		1/Resolution (1/Å)	FSC (corrected)		1/Resolution (1/Å)	FSC (corrected)		1/Resolution (1/Å)	FSC (corrected)		1/Resolution (1/Å)	FSC (corrected)		1/Resolution (1/Å)	FSC (corrected)		1/Resolution (1/Å)	FSC (corrected)
0.001001	1		0.001001	1		0.001001	1		0.001001	1		0.001001	1		0.001001	1		0.001001	1		0.001001	1		0.001001	1		0.001001	1		0.001001	1		0.001001	1
0.00578704	0.999999		0.00578704	0.999999		0.00578704	0.999999		0.00578704	0.999997		0.00578704	0.999998		0.00578704	1		0.00578704	0.999994		0.00578704	0.999997		0.00578704	0.999999		0.00578704	0.999999		0.00578704	0.999998		0.00578704	0.999997
0.0115741	0.999997		0.0115741	0.999991		0.0115741	0.999995		0.0115741	0.999986		0.0115741	0.999995		0.0115741	0.999997		0.0115741	0.999971		0.0115741	0.999988		0.0115741	0.999992		0.0115741	0.999997		0.0115741	0.999987		0.0115741	0.999988
0.0173611	0.999983		0.0173611	0.999948		0.0173611	0.999976		0.0173611	0.999942		0.0173611	0.999977		0.0173611	0.999983		0.0173611	0.999877		0.0173611	0.999937		0.0173611	0.999949		0.0173611	0.999982		0.0173611	0.999938		0.0173611	0.999958
0.0231481	0.99991		0.0231481	0.999825		0.0231481	0.999826		0.0231481	0.999876		0.0231481	0.999807		0.0231481	0.99993		0.0231481	0.999577		0.0231481	0.9997		0.0231481	0.99975		0.0231481	0.999922		0.0231481	0.99976		0.0231481	0.999875
0.0289352	0.999796		0.0289352	0.999566		0.0289352	0.999587		0.0289352	0.999857		0.0289352	0.999472		0.0289352	0.999845		0.0289352	0.999154		0.0289352	0.999538		0.0289352	0.999518		0.0289352	0.999807		0.0289352	0.999579		0.0289352	0.999748
0.0347222	0.999467		0.0347222	0.998893		0.0347222	0.998857		0.0347222	0.999601		0.0347222	0.998896		0.0347222	0.999676		0.0347222	0.998505		0.0347222	0.999049		0.0347222	0.999044		0.0347222	0.999354		0.0347222	0.999244		0.0347222	0.999487
0.0405093	0.999047		0.0405093	0.998104		0.0405093	0.998397		0.0405093	0.999351		0.0405093	0.99824		0.0405093	0.999459		0.0405093	0.998382		0.0405093	0.998357		0.0405093	0.998304		0.0405093	0.999008		0.0405093	0.998893		0.0405093	0.999242
0.0462963	0.997993		0.0462963	0.996013		0.0462963	0.997304		0.0462963	0.998873		0.0462963	0.996033		0.0462963	0.998983		0.0462963	0.997352		0.0462963	0.99666		0.0462963	0.997151		0.0462963	0.99818		0.0462963	0.997518		0.0462963	0.998571
0.0520833	0.99656		0.0520833	0.994233		0.0520833	0.995819		0.0520833	0.998054		0.0520833	0.994052		0.0520833	0.998196		0.0520833	0.995219		0.0520833	0.99391		0.0520833	0.995303		0.0520833	0.997012		0.0520833	0.995056		0.0520833	0.997509
0.0578704	0.995693		0.0578704	0.994192		0.0578704	0.995032		0.0578704	0.997314		0.0578704	0.993324		0.0578704	0.997273		0.0578704	0.99412		0.0578704	0.991688		0.0578704	0.994052		0.0578704	0.996006		0.0578704	0.993749		0.0578704	0.996608
0.0636574	0.993631		0.0636574	0.99123		0.0636574	0.991436		0.0636574	0.995871		0.0636574	0.991408		0.0636574	0.994815		0.0636574	0.99129		0.0636574	0.987803		0.0636574	0.991043		0.0636574	0.992396		0.0636574	0.991239		0.0636574	0.994575
0.0694444	0.991773		0.0694444	0.985286		0.0694444	0.988266		0.0694444	0.99412		0.0694444	0.987175		0.0694444	0.990558		0.0694444	0.987591		0.0694444	0.982369		0.0694444	0.9866		0.0694444	0.989919		0.0694444	0.987026		0.0694444	0.990116
0.0752315	0.991276		0.0752315	0.982428		0.0752315	0.984686		0.0752315	0.992965		0.0752315	0.986034		0.0752315	0.989156		0.0752315	0.985941		0.0752315	0.981499		0.0752315	0.983722		0.0752315	0.987566		0.0752315	0.985544		0.0752315	0.986777
0.0810185	0.989733		0.0810185	0.979455		0.0810185	0.983368		0.0810185	0.991481		0.0810185	0.984651		0.0810185	0.988964		0.0810185	0.984722		0.0810185	0.980929		0.0810185	0.981636		0.0810185	0.986025		0.0810185	0.983602		0.0810185	0.982376
0.0868056	0.988418		0.0868056	0.981525		0.0868056	0.981841		0.0868056	0.989207		0.0868056	0.983973		0.0868056	0.985847		0.0868056	0.983214		0.0868056	0.979059		0.0868056	0.978781		0.0868056	0.984473		0.0868056	0.982367		0.0868056	0.977918
0.0925926	0.987933		0.0925926	0.982698		0.0925926	0.982023		0.0925926	0.986237		0.0925926	0.982437		0.0925926	0.980039		0.0925926	0.982303		0.0925926	0.977142		0.0925926	0.975997		0.0925926	0.982652		0.0925926	0.980732		0.0925926	0.973836
0.0983796	0.987809		0.0983796	0.979933		0.0983796	0.980707		0.0983796	0.983564		0.0983796	0.979746		0.0983796	0.975448		0.0983796	0.980387		0.0983796	0.978556		0.0983796	0.97337		0.0983796	0.982568		0.0983796	0.976654		0.0983796	0.970094
0.104167	0.986948		0.104167	0.975698		0.104167	0.978188		0.104167	0.980544		0.104167	0.975501		0.104167	0.965761		0.104167	0.9774		0.104167	0.975663		0.104167	0.967594		0.104167	0.980317		0.104167	0.972878		0.104167	0.966458
0.109954	0.983943		0.109954	0.971785		0.109954	0.971593		0.109954	0.975092		0.109954	0.966591		0.109954	0.950822		0.109954	0.972502		0.109954	0.969584		0.109954	0.957571		0.109954	0.974456		0.109954	0.963033		0.109954	0.958058
0.115741	0.980123		0.115741	0.966768		0.115741	0.96438		0.115741	0.969005		0.115741	0.958291		0.115741	0.931332		0.115741	0.966125		0.115741	0.959995		0.115741	0.944233		0.115741	0.967448		0.115741	0.954725		0.115741	0.946742
0.121528	0.97328		0.121528	0.954978		0.121528	0.950587		0.121528	0.959383		0.121528	0.94924		0.121528	0.910588		0.121528	0.957834		0.121528	0.94741		0.121528	0.932403		0.121528	0.957739		0.121528	0.943228		0.121528	0.927241
0.127315	0.967578		0.127315	0.943251		0.127315	0.936292		0.127315	0.949595		0.127315	0.942747		0.127315	0.891086		0.127315	0.94784		0.127315	0.935372		0.127315	0.924364		0.127315	0.945637		0.127315	0.932738		0.127315	0.907346
0.133102	0.963011		0.133102	0.935214		0.133102	0.924623		0.133102	0.944601		0.133102	0.933031		0.133102	0.885343		0.133102	0.936977		0.133102	0.928719		0.133102	0.918372		0.133102	0.935815		0.133102	0.925571		0.133102	0.896233
0.138889	0.956941		0.138889	0.891268		0.138889	0.915837		0.138889	0.939849		0.138889	0.918839		0.138889	0.875027		0.138889	0.924702		0.138889	0.863876		0.138889	0.842974		0.138889	0.926383		0.138889	0.856587		0.138889	0.881898
0.144676	0.948742		0.144676	0.894787		0.144676	0.847119		0.144676	0.930767		0.144676	0.848392		0.144676	0.862918		0.144676	0.863302		0.144676	0.867343		0.144676	0.842308		0.144676	0.916546		0.144676	0.863687		0.144676	0.866863
0.150463	0.943761		0.150463	0.894075		0.150463	0.852838		0.150463	0.919676		0.150463	0.857433		0.150463	0.854122		0.150463	0.866283		0.150463	0.870797		0.150463	0.840853		0.150463	0.908461		0.150463	0.866928		0.150463	0.70782
0.15625	0.936337		0.15625	0.879784		0.15625	0.858006		0.15625	0.906665		0.15625	0.861984		0.15625	0.710513		0.15625	0.863462		0.15625	0.858245		0.15625	0.822588		0.15625	0.901661		0.15625	0.855021		0.15625	0.7173
0.162037	0.92372		0.162037	0.870459		0.162037	0.848755		0.162037	0.89293		0.162037	0.844262		0.162037	0.716327		0.162037	0.855126		0.162037	0.840925		0.162037	0.803612		0.162037	0.889547		0.162037	0.834998		0.162037	0.718422
0.167824	0.864137		0.167824	0.870934		0.167824	0.852869		0.167824	0.893483		0.167824	0.836228		0.167824	0.72341		0.167824	0.861492		0.167824	0.832		0.167824	0.796679		0.167824	0.80817		0.167824	0.823903		0.167824	0.745315
0.173611	0.883208		0.173611	0.868879		0.173611	0.840009		0.173611	0.850075		0.173611	0.823464		0.173611	0.728031		0.173611	0.849123		0.173611	0.814697		0.173611	0.777882		0.173611	0.824305		0.173611	0.808477		0.173611	0.76009
0.179398	0.889566		0.179398	0.870319		0.179398	0.830481		0.179398	0.863388		0.179398	0.824165		0.179398	0.740216		0.179398	0.835061		0.179398	0.815304		0.179398	0.774182		0.179398	0.838641		0.179398	0.801286		0.179398	0.760046
0.185185	0.898212		0.185185	0.87408		0.185185	0.830614		0.185185	0.871222		0.185185	0.835221		0.185185	0.753159		0.185185	0.843236		0.185185	0.833686		0.185185	0.797845		0.185185	0.846928		0.185185	0.823194		0.185185	0.774198
0.190972	0.908699		0.190972	0.876611		0.190972	0.841478		0.190972	0.884966		0.190972	0.844106		0.190972	0.759331		0.190972	0.853317		0.190972	0.840425		0.190972	0.816711		0.190972	0.862919		0.190972	0.842318		0.190972	0.796007
0.196759	0.914377		0.196759	0.881856		0.196759	0.848393		0.196759	0.895397		0.196759	0.848966		0.196759	0.768799		0.196759	0.862085		0.196759	0.842018		0.196759	0.819962		0.196759	0.871047		0.196759	0.846994		0.196759	0.803407
0.202546	0.91461		0.202546	0.883451		0.202546	0.847148		0.202546	0.893855		0.202546	0.843968		0.202546	0.778694		0.202546	0.859352		0.202546	0.8422		0.202546	0.817466		0.202546	0.874046		0.202546	0.843237		0.202546	0.800466
0.208333	0.910854		0.208333	0.882167		0.208333	0.845893		0.208333	0.893549		0.208333	0.83655		0.208333	0.781911		0.208333	0.853659		0.208333	0.839556		0.208333	0.814573		0.208333	0.868416		0.208333	0.835784		0.208333	0.7887
0.21412	0.904888		0.21412	0.878267		0.21412	0.844703		0.21412	0.885115		0.21412	0.833889		0.21412	0.773311		0.21412	0.85142		0.21412	0.833963		0.21412	0.803035		0.21412	0.856288		0.21412	0.822944		0.21412	0.785467
0.219907	0.895437		0.219907	0.864485		0.219907	0.840899		0.219907	0.875653		0.219907	0.834295		0.219907	0.772804		0.219907	0.846576		0.219907	0.825533		0.219907	0.785548		0.219907	0.844974		0.219907	0.814219		0.219907	0.779535
0.225694	0.878313		0.225694	0.848565		0.225694	0.833828		0.225694	0.866923		0.225694	0.832164		0.225694	0.768301		0.225694	0.840186		0.225694	0.814918		0.225694	0.770281		0.225694	0.829579		0.225694	0.80612		0.225694	0.770775
0.231481	0.856234		0.231481	0.82987		0.231481	0.816579		0.231481	0.861938		0.231481	0.822775		0.231481	0.758456		0.231481	0.823049		0.231481	0.813209		0.231481	0.755875		0.231481	0.812159		0.231481	0.802433		0.231481	0.760271
0.237269	0.826796		0.237269	0.80654		0.237269	0.796499		0.237269	0.854024		0.237269	0.797906		0.237269	0.743128		0.237269	0.802483		0.237269	0.800501		0.237269	0.736195		0.237269	0.791836		0.237269	0.788963		0.237269	0.732301
0.243056	0.803579		0.243056	0.787456		0.243056	0.766622		0.243056	0.849489		0.243056	0.774507		0.243056	0.727346		0.243056	0.784341		0.243056	0.781191		0.243056	0.72849		0.243056	0.764017		0.243056	0.76856		0.243056	0.703428
0.248843	0.778717		0.248843	0.75941		0.248843	0.738726		0.248843	0.838288		0.248843	0.755089		0.248843	0.700715		0.248843	0.767997		0.248843	0.760874		0.248843	0.708311		0.248843	0.735279		0.248843	0.748992		0.248843	0.685328
0.25463	0.745065		0.25463	0.725445		0.25463	0.700432		0.25463	0.823608		0.25463	0.724324		0.25463	0.675648		0.25463	0.745374		0.25463	0.726499		0.25463	0.668496		0.25463	0.715435		0.25463	0.728868		0.25463	0.668911
0.260417	0.698703		0.260417	0.677682		0.260417	0.657133		0.260417	0.796882		0.260417	0.692343		0.260417	0.650803		0.260417	0.717133		0.260417	0.685761		0.260417	0.616548		0.260417	0.681854		0.260417	0.696529		0.260417	0.635933
0.266204	0.664501		0.266204	0.634922		0.266204	0.605758		0.266204	0.766254		0.266204	0.65316		0.266204	0.615655		0.266204	0.69154		0.266204	0.648223		0.266204	0.574662		0.266204	0.631154		0.266204	0.655939		0.266204	0.597142
0.271991	0.627548		0.271991	0.595741		0.271991	0.551888		0.271991	0.730086		0.271991	0.620273		0.271991	0.579502		0.271991	0.650485		0.271991	0.59352		0.271991	0.528876		0.271991	0.579716		0.271991	0.617077		0.271991	0.563927
0.277778	0.569789		0.277778	0.5356		0.277778	0.491966		0.277778	0.695099		0.277778	0.566475		0.277778	0.524572		0.277778	0.593824		0.277778	0.53711		0.277778	0.458928		0.277778	0.52756		0.277778	0.569956		0.277778	0.510308
0.283565	0.492244		0.283565	0.467287		0.283565	0.450663		0.283565	0.660309		0.283565	0.509593		0.283565	0.482344		0.283565	0.565193		0.283565	0.486021		0.283565	0.398725		0.283565	0.470543		0.283565	0.521543		0.283565	0.457833
0.289352	0.419207		0.289352	0.40607		0.289352	0.405417		0.289352	0.619723		0.289352	0.451383		0.289352	0.442326		0.289352	0.518788		0.289352	0.431426		0.289352	0.333662		0.289352	0.401796		0.289352	0.464259		0.289352	0.411162
0.295139	0.372737		0.295139	0.337955		0.295139	0.330875		0.295139	0.560521		0.295139	0.377199		0.295139	0.399042		0.295139	0.45262		0.295139	0.386783		0.295139	0.281826		0.295139	0.325883		0.295139	0.41209		0.295139	0.372812
0.300926	0.324831		0.300926	0.274306		0.300926	0.274057		0.300926	0.510778		0.300926	0.326887		0.300926	0.322684		0.300926	0.398406		0.300926	0.352999		0.300926	0.242223		0.300926	0.260668		0.300926	0.365022		0.300926	0.31125
0.306713	0.263059		0.306713	0.221058		0.306713	0.245343		0.306713	0.448292		0.306713	0.317097		0.306713	0.26102		0.306713	0.374546		0.306713	0.302975		0.306713	0.208511		0.306713	0.219477		0.306713	0.331762		0.306713	0.246679
0.3125	0.213765		0.3125	0.166735		0.3125	0.213818		0.3125	0.380283		0.3125	0.280969		0.3125	0.215317		0.3125	0.328327		0.3125	0.241848		0.3125	0.169733		0.3125	0.187764		0.3125	0.30103		0.3125	0.200959
0.318287	0.173649		0.318287	0.106777		0.318287	0.154481		0.318287	0.30645		0.318287	0.193604		0.318287	0.195869		0.318287	0.249041		0.318287	0.18664		0.318287	0.116885		0.318287	0.135629		0.318287	0.238726		0.318287	0.157554
0.324074	0.158154		0.324074	0.0813744		0.324074	0.120286		0.324074	0.241745		0.324074	0.160967		0.324074	0.183754		0.324074	0.209195		0.324074	0.163567		0.324074	0.0822006		0.324074	0.0982679		0.324074	0.183747		0.324074	0.131752
0.329861	0.131265		0.329861	0.092103		0.329861	0.0828549		0.329861	0.187443		0.329861	0.159911		0.329861	0.150327		0.329861	0.163547		0.329861	0.146088		0.329861	0.0708626		0.329861	0.0854363		0.329861	0.161104		0.329861	0.105708
0.335648	0.111783		0.335648	0.0834965		0.335648	0.0719131		0.335648	0.175948		0.335648	0.152307		0.335648	0.0921144		0.335648	0.119373		0.335648	0.113351		0.335648	0.0670197		0.335648	0.0666203		0.335648	0.146008		0.335648	0.0879336
0.341435	0.101879		0.341435	0.0605085		0.341435	0.0594865		0.341435	0.167623		0.341435	0.113766		0.341435	0.0746135		0.341435	0.108483		0.341435	0.0916519		0.341435	0.0708628		0.341435	0.0409452		0.341435	0.111432		0.341435	0.066757
0.347222	0.0764575		0.347222	0.0405069		0.347222	0.0574379		0.347222	0.139572		0.347222	0.0740272		0.347222	0.0853996		0.347222	0.104967		0.347222	0.0835819		0.347222	0.063441		0.347222	0.0299168		0.347222	0.0852903		0.347222	0.0587301
0.353009	0.06264		0.353009	0.032019		0.353009	0.0422425		0.353009	0.110535		0.353009	0.0627022		0.353009	0.0903515		0.353009	0.0919965		0.353009	0.059481		0.353009	0.0216928		0.353009	0.0331915		0.353009	0.0565079		0.353009	0.0503076
0.358796	0.0448534		0.358796	0.0391243		0.358796	0.0442451		0.358796	0.0761875		0.358796	0.0576985		0.358796	0.0640075		0.358796	0.0627939		0.358796	0.0468004		0.358796	0.0193747		0.358796	0.030523		0.358796	0.0331619		0.358796	0.0512607
0.364583	0.0243693		0.364583	0.0258463		0.364583	0.0438128		0.364583	0.0546456		0.364583	0.0513968		0.364583	0.034322		0.364583	0.0530239		0.364583	0.0449266		0.364583	0.0390224		0.364583	0.000294892		0.364583	0.0334795		0.364583	0.0427978
0.37037	-0.00288163		0.37037	0.0153655		0.37037	0.027638		0.37037	0.0549935		0.37037	0.0622578		0.37037	0.0191633		0.37037	0.0508308		0.37037	0.0279973		0.37037	0.037679		0.37037	0.00124733		0.37037	0.0358918		0.37037	0.0139689
0.376157	-0.0220448		0.376157	0.0111854		0.376157	0.00534669		0.376157	0.0468995		0.376157	0.0692359		0.376157	0.00675983		0.376157	0.0378476		0.376157	0.0094362		0.376157	0.023531		0.376157	-0.00305055		0.376157	0.0422635		0.376157	0.00592114
0.381944	-0.0369251		0.381944	-0.00761714		0.381944	-0.00818025		0.381944	0.0203066		0.381944	0.0376886		0.381944	0.0219102		0.381944	0.0166924		0.381944	-0.00481753		0.381944	0.00775817		0.381944	-0.022781		0.381944	0.035488		0.381944	0.0115436
0.387731	-0.00803317		0.387731	0.00286327		0.387731	-0.00584818		0.387731	0.00252902		0.387731	0.0251571		0.387731	0.0214077		0.387731	0.0233458		0.387731	-0.00614391		0.387731	0.00152716		0.387731	-0.0166618		0.387731	0.0264778		0.387731	0.00492077
0.393519	0.0152083		0.393519	0.006333		0.393519	0.000346948		0.393519	-0.000535356		0.393519	0.0230088		0.393519	0.00909507		0.393519	0.0454297		0.393519	-0.00851387		0.393519	-0.00967218		0.393519	0.00186186		0.393519	0.00579211		0.393519	-0.00408262
0.399306	0.0124496		0.399306	0.0175403		0.399306	0.0194475		0.399306	0.0035618		0.399306	0.0352794		0.399306	0.00159395		0.399306	0.0608388		0.399306	-0.0116356		0.399306	-0.0113804		0.399306	0.00945413		0.399306	-0.023884		0.399306	-0.00417167
0.405093	-0.00571817		0.405093	0.00935354		0.405093	0.0283531		0.405093	0.0120898		0.405093	0.0149151		0.405093	0.00902647		0.405093	0.0385171		0.405093	-0.013224		0.405093	-0.0111513		0.405093	-0.00493826		0.405093	-0.0273747		0.405093	-0.0101154
0.41088	-0.0384061		0.41088	-0.0153598		0.41088	0.0271146		0.41088	0.0220355		0.41088	-0.00996783		0.41088	0.0181121		0.41088	0.00796787		0.41088	-0.00251053		0.41088	-0.00517357		0.41088	-0.017484		0.41088	-0.0124664		0.41088	-0.00400262
0.416667	-0.0474728		0.416667	-0.0204579		0.416667	0.00736118		0.416667	0.0185072		0.416667	-0.0334434		0.416667	0.0192339		0.416667	-0.0130854		0.416667	0.0145401		0.416667	0.0235639		0.416667	-0.0315439		0.416667	-0.0154477		0.416667	-0.00154976
0.422454	-0.0311019		0.422454	-0.00157687		0.422454	0.00142277		0.422454	-0.0130965		0.422454	-0.013016		0.422454	0.00365528		0.422454	-0.00160726		0.422454	0.0146646		0.422454	0.0390935		0.422454	-0.0345838		0.422454	-0.0094665		0.422454	-0.00471204
0.428241	-0.00204665		0.428241	0.00520945		0.428241	-0.000387224		0.428241	-0.0256028		0.428241	0.00992633		0.428241	-0.00487802		0.428241	0.00646634		0.428241	0.0135938		0.428241	0.0379029		0.428241	-0.0267126		0.428241	-0.00701454		0.428241	-0.0034057
0.434028	0.00557501		0.434028	-0.00431198		0.434028	-0.0133845		0.434028	-0.0164762		0.434028	-0.00278302		0.434028	0.0116032		0.434028	-0.0112245		0.434028	0.00919506		0.434028	0.0399122		0.434028	0.0031798		0.434028	-0.00570621		0.434028	-0.0145634
0.439815	8.54192e-05		0.439815	-0.014624		0.439815	-0.00303977		0.439815	-0.0176578		0.439815	-0.016595		0.439815	0.0286504		0.439815	-0.0131064		0.439815	0.0012018		0.439815	0.0339859		0.439815	0.0324788		0.439815	0.00150832		0.439815	-0.00397613
0.445602	-0.00964696		0.445602	-0.0216547		0.445602	0.00815118		0.445602	-0.0143573		0.445602	-0.00359971		0.445602	0.0198854		0.445602	-0.0031348		0.445602	0.00370393		0.445602	0.000727401		0.445602	0.0296545		0.445602	-0.00524585		0.445602	0.014419
0.451389	-0.0301775		0.451389	-0.00200651		0.451389	-0.00200369		0.451389	0.00163286		0.451389	0.0187067		0.451389	0.00667907		0.451389	-0.00412574		0.451389	0.0175575		0.451389	-0.0144727		0.451389	0.0161502		0.451389	-0.009949		0.451389	-0.000623029
0.457176	-0.0254923		0.457176	-0.00109558		0.457176	-0.000458913		0.457176	0.0054703		0.457176	0.0239602		0.457176	0.0249476		0.457176	-0.00242945		0.457176	-0.0039342		0.457176	-0.00984162		0.457176	0.0296656		0.457176	-0.0201294		0.457176	-0.0164367
0.462963	-0.0253347		0.462963	-0.00327616		0.462963	0.000639191		0.462963	0.00752733		0.462963	0.0127175		0.462963	0.0481636		0.462963	-0.00138307		0.462963	-0.0355155		0.462963	-0.0178671		0.462963	0.0276755		0.462963	-0.0278861		0.462963	-0.0276073

## Sheet: Figure 8
	CAK				CDK2-cyclin A2
[Inhibitor/M]	ICEC0942		CT7030		ICEC0942		CT7030
X	Y1	Y2	Y1	Y2	Y1	Y2	Y1	Y2
1e-05	0.767965	0.877674	-3.18766	-3.80463	17.9537	21.4286	16.8116	14.4927
3e-06	0.329128	0.767965	-3.7018	-3.08483	38.8031	36.2934	57.971	66.6667
1e-06	0.987383	1.42622	-2.46787	-3.29049	72.7799	55.7915	126.377	105.507
3e-07	3.07186	5.26605	-2.05656	-1.8509	112.934	93.8224	113.623	117.391
1e-07	26.6593	24.904	0.92545	0.514139	120.656	118.919	128.986	128.116
3e-08	73.5052	95.1179	17.0694	14.0874	125.483	128.571	161.449	143.768
1e-08	104.663	108.502	69.1003	77.8406	126.255	134.749	124.348	137.391
3e-09	116.182	129.676	116.71	105.501	128.764	135.135	131.014	120.29
1e-09	127.811	127.702	117.841	114.036	131.467	122.008	123.768	153.913
3e-10	129.786	141.196	122.571	125.347	125.676	123.359	127.246	124.058
1e-10	136.259	116.95	140.874	147.044	133.784	114.286	126.087	104.927

## Sheet: Supplementary Figure 1
THZ1			THZ1			LDC4297			LDC4297			ATPgS			ATPgS			Apo
1/Resolution (1/Å)	FSC (corrected)		1/Resolution (1/Å)	Map-model FSC (masked)		1/Resolution (1/Å)	FSC (corrected)		1/Resolution (1/Å)	Map-model FSC (masked)		1/Resolution (1/Å)	FSC (corrected)		1/Resolution (1/Å)	Map-model FSC (masked)		1/Resolution (1/Å)	FSC (corrected)
0.001001	1		0.0475865	0.860378		0.001001	1		0.0451333	0.752332		0.001001	1		0.048133	0.886333		0.001001	1
0.00365497	1		0.058299	0.861357		0.00365497	1		0.0631036	0.753612		0.00365497	1		0.0585729	0.886074		0.00456871	0.999999
0.00730994	1		0.0656611	0.861088		0.00730994	0.999999		0.0738286	0.753718		0.00730994	0.999999		0.065878	0.886211		0.00913743	0.999994
0.0109649	0.999999		0.0721392	0.860873		0.0109649	0.999999		0.0819887	0.753087		0.0109649	0.999997		0.0722197	0.88443		0.0137061	0.99998
0.0146199	0.999998		0.0771631	0.860331		0.0146199	0.999998		0.0890573	0.753373		0.0146199	0.999987		0.0772355	0.883373		0.0182749	0.999917
0.0182749	0.999992		0.0818057	0.859617		0.0182749	0.999995		0.0946422	0.753305		0.0182749	0.99995		0.08185	0.882534		0.0228436	0.999806
0.0219298	0.999975		0.086103	0.858537		0.0219298	0.999982		0.100493	0.752983		0.0219298	0.999859		0.0860665	0.882117		0.0274123	0.999609
0.0255848	0.999955		0.0896795	0.857227		0.0255848	0.999948		0.104689	0.753335		0.0255848	0.999816		0.0896345	0.881174		0.031981	0.99936
0.0292398	0.999934		0.0931876	0.856216		0.0292398	0.999905		0.109097	0.7527		0.0292398	0.999775		0.0932539	0.880417		0.0365497	0.998988
0.0328947	0.999897		0.0965784	0.854463		0.0328947	0.999865		0.113251	0.754053		0.0328947	0.999709		0.0964392	0.879445		0.0411184	0.998688
0.0365497	0.999857		0.0993148	0.853041		0.0365497	0.999812		0.117294	0.754664		0.0365497	0.999592		0.0992502	0.8781		0.0456871	0.997994
0.0402047	0.999819		0.102651	0.851161		0.0402047	0.999746		0.120626	0.754748		0.0402047	0.999418		0.102558	0.876973		0.0502558	0.997244
0.0438597	0.99979		0.105108	0.850679		0.0438596	0.999634		0.123753	0.755131		0.0438597	0.99923		0.105024	0.875355		0.0548246	0.997042
0.0475146	0.999749		0.107584	0.849015		0.0475146	0.999515		0.127026	0.755112		0.0475146	0.999033		0.107403	0.874018		0.0593933	0.996683
0.0511696	0.999706		0.110121	0.846302		0.0511696	0.999372		0.130113	0.754814		0.0511696	0.998893		0.110059	0.87179		0.063962	0.996193
0.0548246	0.99966		0.112458	0.844739		0.0548246	0.999218		0.133449	0.754984		0.0548246	0.998768		0.112259	0.868835		0.0685307	0.995841
0.0584795	0.999591		0.114518	0.842158		0.0584795	0.999049		0.135713	0.753561		0.0584795	0.99865		0.114426	0.866947		0.0730994	0.996124
0.0621345	0.999485		0.117276	0.838871		0.0621345	0.998791		0.138126	0.753876		0.0621345	0.99836		0.117023	0.864547		0.0776681	0.996108
0.0657895	0.999351		0.119169	0.836068		0.0657895	0.998622		0.141012	0.752992		0.0657895	0.998244		0.119125	0.861346		0.0822368	0.995557
0.0694445	0.99927		0.121002	0.832254		0.0694444	0.998473		0.143619	0.752264		0.0694445	0.998133		0.12077	0.858928		0.0868056	0.994736
0.0730994	0.999277		0.122649	0.829673		0.0730994	0.998454		0.145862	0.751231		0.0730994	0.998211		0.12249	0.854482		0.0913743	0.994201
0.0767544	0.999244		0.124833	0.82732		0.0767544	0.99856		0.148061	0.751183		0.0767544	0.998158		0.12468	0.851471		0.095943	0.994026
0.0804094	0.999276		0.126766	0.823995		0.0804094	0.998498		0.150456	0.751087		0.0804094	0.997932		0.126481	0.847855		0.100512	0.993692
0.0840643	0.999303		0.128692	0.821068		0.0840643	0.998321		0.152771	0.750759		0.0840643	0.997679		0.128525	0.845404		0.10508	0.993396
0.0877193	0.9993		0.130396	0.817637		0.0877193	0.997951		0.154856	0.751012		0.0877193	0.997481		0.130092	0.842821		0.109649	0.992513
0.0913743	0.999307		0.131963	0.81405		0.0913743	0.997466		0.156458	0.750337		0.0913743	0.997421		0.131887	0.840173		0.114218	0.991332
0.0950292	0.99922		0.133555	0.810004		0.0950292	0.996834		0.158756	0.750119		0.0950292	0.997344		0.133318	0.836605		0.118787	0.988907
0.0986842	0.999178		0.135145	0.805484		0.0986842	0.996357		0.160631	0.749791		0.0986842	0.997409		0.134841	0.833229		0.123355	0.98589
0.102339	0.998985		0.136727	0.801739		0.102339	0.995797		0.16266	0.749347		0.102339	0.997265		0.136655	0.830282		0.127924	0.982085
0.105994	0.998813		0.138456	0.799148		0.105994	0.995348		0.164628	0.748291		0.105994	0.997043		0.138179	0.826829		0.132493	0.980026
0.109649	0.998547		0.13991	0.795573		0.109649	0.99486		0.166599	0.747041		0.109649	0.996549		0.139584	0.823283		0.137061	0.977193
0.113304	0.998273		0.141271	0.792719		0.113304	0.994254		0.168218	0.745833		0.113304	0.995736		0.14097	0.820023		0.14163	0.975586
0.116959	0.997971		0.142648	0.789071		0.116959	0.993187		0.169564	0.745201		0.116959	0.994742		0.142391	0.81735		0.146199	0.972175
0.120614	0.99754		0.144099	0.785791		0.120614	0.991788		0.171475	0.744378		0.120614	0.993319		0.143987	0.814461		0.150768	0.970564
0.124269	0.997134		0.145856	0.781708		0.124269	0.990125		0.173345	0.743396		0.124269	0.992109		0.145565	0.810697		0.155336	0.968904
0.127924	0.99667		0.14699	0.778195		0.127924	0.988613		0.175012	0.743221		0.127924	0.991201		0.146696	0.808544		0.159905	0.965064
0.131579	0.996411		0.148216	0.775766		0.131579	0.987128		0.176661	0.742537		0.131579	0.853891		0.148065	0.806201		0.164474	0.962815
0.135234	0.996119		0.149661	0.772776		0.135234	0.985794		0.178032	0.74142		0.135234	0.906623		0.149293	0.803022		0.169042	0.961356
0.138889	0.995537		0.150856	0.770575		0.138889	0.984453		0.179463	0.74131		0.138889	0.928013		0.150578	0.800639		0.173611	0.958668
0.142544	0.99482		0.152149	0.768471		0.142544	0.983419		0.181126	0.741281		0.142544	0.93972		0.151739	0.798278		0.17818	0.958586
0.146199	0.994099		0.15329	0.766296		0.146199	0.982992		0.183015	0.740828		0.146199	0.947888		0.153054	0.7964		0.182749	0.959469
0.149854	0.993478		0.154671	0.763912		0.149854	0.982079		0.184398	0.741604		0.149854	0.952973		0.15435	0.79456		0.187317	0.959995
0.153509	0.992873		0.155845	0.762396		0.153509	0.981299		0.185602	0.742549		0.153509	0.956187		0.155663	0.793103		0.191886	0.961552
0.157164	0.992121		0.156975	0.760509		0.157164	0.689867		0.186979	0.742727		0.157164	0.955508		0.156698	0.791446		0.196455	0.959713
0.160819	0.991361		0.158153	0.759307		0.160819	0.825659		0.188594	0.74441		0.160819	0.955995		0.157834	0.789877		0.201023	0.959147
0.164474	0.990963		0.159307	0.758039		0.164474	0.893099		0.189863	0.745516		0.164474	0.960718		0.159142	0.788714		0.205592	0.958495
0.168129	0.990773		0.160716	0.756693		0.168129	0.919707		0.191274	0.746202		0.168129	0.964597		0.160289	0.787255		0.210161	0.957725
0.171784	0.991104		0.161635	0.756299		0.171784	0.935674		0.192748	0.747613		0.171784	0.96817		0.161308	0.785946		0.21473	0.958576
0.175439	0.991165		0.162773	0.755772		0.175439	0.945834		0.194063	0.749277		0.175439	0.970117		0.162387	0.785156		0.219298	0.958888
0.179094	0.991545		0.163925	0.754971		0.179094	0.953348		0.195205	0.750774		0.179094	0.972113		0.163451	0.784816		0.223867	0.958337
0.182749	0.991999		0.164915	0.755361		0.182749	0.95761		0.196571	0.752524		0.182749	0.975642		0.164805	0.784365		0.228436	0.957375
0.186404	0.992416		0.166119	0.755574		0.186404	0.95898		0.197815	0.754698		0.186404	0.979044		0.165767	0.783871		0.233004	0.956608
0.190058	0.992823		0.167016	0.755665		0.190058	0.959462		0.199062	0.757862		0.190058	0.980714		0.166598	0.784099		0.237573	0.955411
0.193713	0.992778		0.167851	0.755854		0.193713	0.960119		0.200435	0.760495		0.193713	0.981936		0.167697	0.784003		0.242142	0.95427
0.197368	0.992661		0.168858	0.756447		0.197368	0.961638		0.201846	0.763038		0.197368	0.98193		0.168672	0.784		0.246711	0.952484
0.201023	0.992272		0.169987	0.756626		0.201023	0.963245		0.203106	0.766244		0.201023	0.982049		0.169666	0.784207		0.251279	0.950991
0.204678	0.992057		0.171004	0.75704		0.204678	0.965359		0.204139	0.768253		0.204678	0.982257		0.170675	0.78428		0.255848	0.948923
0.208333	0.991937		0.172142	0.757531		0.208333	0.96757		0.205169	0.769621		0.208333	0.982526		0.171649	0.785349		0.260417	0.946465
0.211988	0.992032		0.173352	0.758524		0.211988	0.968301		0.206368	0.773148		0.211988	0.982458		0.172806	0.786609		0.264985	0.946966
0.215643	0.991956		0.174262	0.759748		0.215643	0.968933		0.207637	0.776121		0.215643	0.982192		0.173883	0.786824		0.269554	0.948853
0.219298	0.991734		0.175167	0.760618		0.219298	0.969299		0.208797	0.777921		0.219298	0.981864		0.174829	0.787692		0.274123	0.908615
0.222953	0.991222		0.176044	0.761393		0.222953	0.969747		0.209913	0.779835		0.222953	0.981317		0.175636	0.788999		0.278692	0.914876
0.226608	0.990604		0.176795	0.762555		0.226608	0.971154		0.210941	0.781558		0.226608	0.980856		0.176425	0.789967		0.28326	0.908219
0.230263	0.989819		0.177517	0.764111		0.230263	0.971459		0.212024	0.783687		0.230263	0.980367		0.177458	0.791302		0.287829	0.905129
0.233918	0.989236		0.178636	0.766072		0.233918	0.971331		0.213122	0.785702		0.233918	0.979851		0.178371	0.792548		0.292398	0.902937
0.237573	0.98869		0.179642	0.767413		0.237573	0.969619		0.214308	0.786648		0.237573	0.979396		0.179303	0.7943		0.296966	0.901784
0.241228	0.98793		0.180632	0.769517		0.241228	0.967051		0.215453	0.787952		0.241228	0.97808		0.180374	0.796058		0.301535	0.898829
0.244883	0.986966		0.181527	0.771668		0.244883	0.962749		0.216622	0.789663		0.244883	0.976286		0.181086	0.797149		0.306104	0.893151
0.248538	0.985889		0.182359	0.773864		0.248538	0.957865		0.217777	0.789986		0.248538	0.973891		0.181888	0.798293		0.310673	0.883839
0.252193	0.984547		0.183177	0.775637		0.252193	0.951106		0.218801	0.790683		0.252193	0.971046		0.182662	0.800163		0.315241	0.876288
0.255848	0.982805		0.183907	0.777325		0.255848	0.94407		0.219668	0.791979		0.255848	0.968639		0.183458	0.801765		0.31981	0.868316
0.259503	0.981136		0.184819	0.779518		0.259503	0.936573		0.220727	0.792186		0.259503	0.967306		0.184373	0.802779		0.324379	0.859079
0.263158	0.979461		0.18564	0.781095		0.263158	0.93		0.221799	0.792485		0.263158	0.966996		0.185309	0.804048		0.328947	0.847474
0.266813	0.978663		0.186543	0.783805		0.266813	0.925523		0.222772	0.7919		0.266813	0.965845		0.186226	0.805684		0.333516	0.834551
0.270468	0.787284		0.187466	0.785608		0.270468	0.921178		0.223596	0.792348		0.270468	0.963782		0.187138	0.80786		0.338085	0.819469
0.274123	0.877142		0.18828	0.787259		0.274123	0.917132		0.224583	0.793872		0.274123	0.959804		0.188022	0.809577		0.342654	0.800745
0.277778	0.906156		0.18915	0.788918		0.277778	0.912837		0.225646	0.793736		0.277778	0.956671		0.18878	0.811101		0.347222	0.780006
0.281433	0.910133		0.190123	0.791147		0.281433	0.907632		0.226501	0.793678		0.281433	0.953056		0.189661	0.813092		0.351791	0.763697
0.285088	0.909607		0.190779	0.79312		0.285088	0.902091		0.227613	0.794137		0.285088	0.947936		0.190324	0.814728		0.35636	0.750597
0.288743	0.907279		0.191477	0.794876		0.288743	0.896858		0.228437	0.794017		0.288743	0.942345		0.191098	0.816519		0.360928	0.734059
0.292398	0.905636		0.192273	0.796744		0.292398	0.891874		0.229349	0.794032		0.292398	0.936768		0.191834	0.818321		0.365497	0.708622
0.296053	0.907243		0.193073	0.798456		0.296053	0.884947		0.23056	0.793318		0.296053	0.932918		0.192764	0.820132		0.370066	0.683829
0.299708	0.909846		0.193876	0.799365		0.299708	0.87891		0.23167	0.792141		0.299708	0.930028		0.19359	0.821473		0.374634	0.666174
0.303363	0.911717		0.194679	0.800437		0.303363	0.873173		0.232588	0.790673		0.303363	0.926884		0.194108	0.823404		0.379203	0.642427
0.307018	0.909499		0.195238	0.802379		0.307018	0.864816		0.233635	0.789503		0.307018	0.921901		0.194882	0.824936		0.383772	0.605898
0.310673	0.906543		0.195994	0.803924		0.310673	0.858117		0.23447	0.79028		0.310673	0.916059		0.195608	0.826951		0.388341	0.561593
0.314328	0.902609		0.196701	0.805429		0.314327	0.847642		0.235155	0.787786		0.314328	0.912041		0.196307	0.828489		0.392909	0.526316
0.317982	0.900164		0.197548	0.807709		0.317982	0.836386		0.235918	0.788427		0.317982	0.906945		0.197251	0.829863		0.397478	0.498347
0.321637	0.896904		0.198562	0.809468		0.321637	0.824508		0.23679	0.787703		0.321637	0.900936		0.198003	0.831779		0.402047	0.463997
0.325292	0.89241		0.199263	0.811638		0.325292	0.811879		0.237633	0.787259		0.325292	0.892463		0.198704	0.833736		0.406615	0.410446
0.328947	0.889544		0.19989	0.814036		0.328947	0.801012		0.23844	0.785847		0.328947	0.883224		0.199411	0.834494		0.411184	0.3603
0.332602	0.886995		0.200527	0.815912		0.332602	0.786307		0.239439	0.785016		0.332602	0.87717		0.200161	0.836543		0.415753	0.332517
0.336257	0.886977		0.201268	0.818163		0.336257	0.771579		0.240469	0.784168		0.336257	0.872501		0.200938	0.838369		0.420322	0.310242
0.339912	0.88648		0.202053	0.820089		0.339912	0.756027		0.241288	0.784641		0.339912	0.869399		0.201658	0.840377		0.42489	0.277177
0.343567	0.884457		0.202849	0.821807		0.343567	0.736801		0.242173	0.784218		0.343567	0.86363		0.202437	0.841942		0.429459	0.234207
0.347222	0.880442		0.203489	0.823518		0.347222	0.721141		0.243009	0.784496		0.347222	0.857152		0.203098	0.843995		0.434028	0.187536
0.350877	0.87472		0.204054	0.824362		0.350877	0.70661		0.243903	0.783543		0.350877	0.849896		0.20376	0.845706		0.438596	0.158613
0.354532	0.868744		0.204895	0.826005		0.354532	0.694971		0.24461	0.783438		0.354532	0.839988		0.204471	0.846993		0.443165	0.137065
0.358187	0.861852		0.205679	0.828477		0.358187	0.682943		0.245437	0.781013		0.358187	0.830353		0.205186	0.848322		0.447734	0.10506
0.361842	0.857207		0.206172	0.829503		0.361842	0.670068		0.24639	0.778934		0.361842	0.817862		0.205812	0.84936		0.452303	0.0616911
0.365497	0.850641		0.206916	0.83046		0.365497	0.656191		0.247087	0.778653		0.365497	0.803095		0.206412	0.850524		0.456871	0.033464
0.369152	0.847729		0.207563	0.832424		0.369152	0.649436		0.247885	0.777087		0.369152	0.793127		0.207086	0.851621		0.46144	0.0208938
0.372807	0.84822		0.208266	0.832788		0.372807	0.643362		0.248698	0.774527		0.372807	0.784826		0.207737	0.853131		0.466009	0.00549719
0.376462	0.849696		0.208981	0.834248		0.376462	0.635683		0.249644	0.773548		0.376462	0.775121		0.208515	0.854457		0.470577	0.00877989
0.380117	0.847981		0.209657	0.835344		0.380117	0.626866		0.250554	0.771089		0.380117	0.766059		0.209144	0.85721		0.475146	0.00344983
0.383772	0.841927		0.210249	0.836803		0.383772	0.604024		0.251261	0.76977		0.383772	0.753997		0.20969	0.858509		0.479715	-0.00786754
0.387427	0.832746		0.210921	0.83831		0.387427	0.580112		0.252075	0.769809		0.387427	0.741647		0.210478	0.859868		0.484284	-0.0116084
0.391082	0.820845		0.211518	0.839318		0.391082	0.548082		0.25284	0.768965		0.391082	0.727959		0.211167	0.860751		0.488852	-0.00462139
0.394737	0.805762		0.212139	0.840773		0.394737	0.518131		0.253549	0.766212		0.394737	0.713993		0.211862	0.86203		0.493421	0.000848803
0.398392	0.791781		0.212799	0.84148		0.398392	0.496629		0.254256	0.764252		0.398392	0.70704		0.212462	0.862759		0.49799	0.00764053
0.402047	0.782557		0.213466	0.842793		0.402047	0.47657		0.255169	0.761749		0.402047	0.700985		0.213064	0.863663		0.502558	0.0114775
0.405702	0.7784		0.214133	0.843772		0.405702	0.46266		0.255837	0.759307		0.405702	0.689816		0.213769	0.864222		0.507127	0.0168514
0.409357	0.775643		0.214714	0.84466		0.409357	0.451819		0.256411	0.756845		0.409357	0.674844		0.214398	0.865523		0.511696	0.013533
0.413012	0.775946		0.215465	0.845299		0.413012	0.438853		0.257093	0.754845		0.413012	0.654435		0.214912	0.865587		0.516265	0.00999998
0.416667	0.771127		0.216094	0.845674		0.416667	0.429151		0.257922	0.752992		0.416667	0.643913		0.215498	0.866004		0.520833	-0.000647515
0.420322	0.76701		0.21667	0.846472		0.420322	0.414098		0.258896	0.752227		0.420322	0.634623		0.216112	0.866938		0.525402	-0.0035548
0.423977	0.762131		0.21738	0.846229		0.423977	0.40047		0.25965	0.753201		0.423977	0.628432		0.216704	0.867921		0.529971	-0.00653333
0.427632	0.75159		0.217796	0.846333		0.427632	0.38128		0.260373	0.752088		0.427632	0.616444		0.217312	0.867367		0.534539	0.000629941
0.431287	0.737212		0.21848	0.847251		0.431287	0.358185		0.261176	0.750414		0.431287	0.603554		0.217984	0.868095		0.539108	0.0139073
0.434942	0.724972		0.219168	0.847953		0.434942	0.335433		0.261747	0.748808		0.434942	0.589297		0.218655	0.868876		0.543677	0.00642856
0.438597	0.713058		0.219771	0.849013		0.438596	0.305116		0.262388	0.747903		0.438597	0.575414		0.219308	0.86876		0.548246	-0.00326312
0.442252	0.709702		0.220314	0.849233		0.442251	0.27777		0.263112	0.746743		0.442252	0.569871		0.22	0.870648		0.552814	-0.00210857
0.445906	0.70172		0.220954	0.84909		0.445906	0.249231		0.264074	0.74549		0.445906	0.557988		0.220656	0.870758		0.557383	0.00676337
0.449561	0.687833		0.221535	0.849653		0.449561	0.221686		0.264834	0.742928		0.449561	0.535991		0.221099	0.872426		0.561952	0.017315
0.453216	0.667036		0.222231	0.849294		0.453216	0.199594		0.265511	0.741796		0.453216	0.509891		0.221762	0.872775		0.56652	0.0186791
0.456871	0.647985		0.222874	0.849534		0.456871	0.191445		0.266155	0.741225		0.456871	0.489896		0.222276	0.872749		0.571089	0.0220568
0.460526	0.635782		0.223334	0.85014		0.460526	0.189871		0.266878	0.740009		0.460526	0.483004		0.222896	0.87265		0.575658	0.0100659
0.464181	0.626722		0.223853	0.8505		0.464181	0.189097		0.267645	0.738668		0.464181	0.475951		0.223512	0.873341		0.580227	0.00197849
0.467836	0.616947		0.224368	0.851736		0.467836	0.177082		0.268343	0.73896		0.467836	0.468336		0.223939	0.874662		0.584795	0.000169361
0.471491	0.600272		0.224969	0.852177		0.471491	0.152814		0.268896	0.737627		0.471491	0.453057		0.224484	0.874755
0.475146	0.580596		0.225571	0.852522		0.475146	0.127463		0.26943	0.735316		0.475146	0.439493		0.225027	0.875143
0.478801	0.560287		0.226067	0.853081		0.478801	0.104925		0.270246	0.734296		0.478801	0.417867		0.225576	0.875984
0.482456	0.538066		0.226672	0.853006		0.482456	0.0961592		0.270873	0.733747		0.482456	0.393654		0.226065	0.876044
0.486111	0.514024		0.227275	0.853834		0.486111	0.0946119		0.271566	0.732974		0.486111	0.366485		0.226649	0.876064
0.489766	0.487663		0.227775	0.854288		0.489766	0.0963578		0.272233	0.732342		0.489766	0.334442		0.227226	0.876137
0.493421	0.463407		0.228419	0.854797		0.493421	0.0939577		0.2729	0.730631		0.493421	0.303846		0.228026	0.876878
0.497076	0.443036		0.229035	0.856		0.497076	0.0809724		0.273674	0.730795		0.497076	0.276604		0.228556	0.877038
0.500731	0.415521		0.22958	0.855898		0.500731	0.063803		0.274261	0.731011		0.500731	0.251644		0.229148	0.876697
0.504386	0.384859		0.230044	0.856549		0.504386	0.0447628		0.275073	0.72988		0.504386	0.230867		0.229655	0.877664
0.508041	0.348365		0.230702	0.857014		0.508041	0.0265475		0.275758	0.728699		0.508041	0.211873		0.230263	0.878153
0.511696	0.311133		0.231183	0.857509		0.511696	0.0153088		0.276316	0.72776		0.511696	0.186297		0.230663	0.878829
0.515351	0.277434		0.23167	0.857853		0.515351	0.017007		0.276863	0.726455		0.515351	0.167307		0.231148	0.878881
0.519006	0.249171		0.232209	0.858496		0.519006	0.0268868		0.277579	0.725279		0.519006	0.152337		0.231745	0.878929
0.522661	0.21773		0.23283	0.858501		0.522661	0.0337999		0.27832	0.725182		0.522661	0.130865		0.232355	0.878846
0.526316	0.186513		0.233354	0.858417		0.526316	0.0398685		0.27884	0.723885		0.526316	0.116636		0.232884	0.878833
0.529971	0.161161		0.233903	0.858208		0.529971	0.0365948		0.279427	0.722625		0.529971	0.0961198		0.233382	0.87929
0.533626	0.143481		0.23446	0.858725		0.533626	0.0258819		0.280124	0.720954		0.533626	0.0924943		0.233942	0.879507
0.537281	0.130873		0.235099	0.858431		0.537281	0.0148308		0.280715	0.721642		0.537281	0.0935341		0.234373	0.879449
0.540936	0.11947		0.235734	0.858073		0.540936	0.0121933		0.281417	0.720561		0.540936	0.0965211		0.235067	0.879719
0.544591	0.106424		0.236225	0.857944		0.544591	0.0115148		0.282028	0.720119		0.544591	0.0885445		0.235748	0.879521
0.548246	0.0942834		0.236618	0.858348		0.548246	0.0160185		0.282707	0.721284		0.548246	0.0745058		0.236176	0.879052
0.551901	0.0858599		0.237069	0.857903		0.551901	0.0123166		0.28348	0.720737		0.551901	0.0616535		0.236567	0.878769
0.555556	0.0732932		0.237588	0.857546		0.555556	0.0046887		0.284165	0.72028		0.555556	0.0502024		0.237	0.878721
0.559211	0.0539507		0.238067	0.857604		0.559211	-0.0146869		0.284644	0.719139		0.559211	0.0459491		0.237521	0.878286
0.562866	0.0296479		0.238472	0.857468		0.562865	-0.0245027		0.285299	0.718405		0.562866	0.0492609		0.237996	0.878343
0.566521	0.0174373		0.238878	0.856968		0.56652	-0.0304242		0.2858	0.718787		0.566521	0.0533753		0.238578	0.878448
0.570175	0.0190537		0.239472	0.857238		0.570175	-0.0310333		0.286339	0.717038		0.570175	0.0496478		0.239009	0.878609
0.57383	0.0237619		0.240032	0.856794		0.57383	-0.0258832		0.286968	0.717022		0.57383	0.0503717		0.239606	0.878609
0.577485	0.0234436		0.240515	0.856914		0.577485	-0.0217064		0.287647	0.718989		0.577485	0.0503506		0.240063	0.878156
0.58114	0.0177844		0.240998	0.856816		0.58114	-0.0173526		0.288177	0.717338		0.58114	0.0483153		0.240562	0.877369
0.584795	0.0148525		0.241618	0.856391		0.584795	-0.0215602		0.288739	0.71543		0.584795	0.0455564		0.241044	0.877453
0.58845	0.0199934		0.24212	0.856899					0.289277	0.71637		0.58845	0.0418808		0.241575	0.87782
0.592105	0.0201577		0.242572	0.857865					0.289941	0.715598		0.592105	0.0295358		0.242074	0.877104
0.59576	0.0168769		0.24307	0.858793					0.290535	0.714333		0.59576	0.0201687		0.242591	0.877111
0.599415	0.00901554		0.243666	0.859365					0.291116	0.712922		0.599415	0.0194722		0.243127	0.877596
0.60307	0.00516606		0.244118	0.859783					0.291753	0.712141		0.60307	0.0241039		0.243562	0.877716
0.606725	0.0101288		0.244545	0.860137					0.292363	0.711261		0.606725	0.0305396		0.244028	0.877457
0.61038	0.0135123		0.245102	0.860226					0.292941	0.709906		0.61038	0.0229422		0.244446	0.877074
0.614035	0.00824754		0.2456	0.860272					0.293521	0.709452		0.614035	0.00524475		0.244769	0.877434
0.61769	-1.81951e-05		0.246074	0.859899					0.294137	0.709203		0.61769	-0.011886		0.245426	0.877638
0.621345	0.0012885		0.246663	0.860617					0.294641	0.709062		0.621345	-0.0202546		0.245961	0.87706
0.625	0.00144141		0.247072	0.860993					0.295299	0.709421		0.625	-0.0227483		0.246582	0.876803
0.628655	0.00257225		0.247535	0.860908					0.295925	0.710584		0.628655	-0.0207416		0.247059	0.876787
0.63231	0.00167884		0.248024	0.860912					0.296431	0.710722		0.63231	-0.0217207		0.247603	0.876942
0.635965	0.00319034		0.248564	0.860764					0.29699	0.710199		0.635965	-0.0251852		0.248051	0.876663
0.63962	-0.00457572		0.248999	0.86076					0.297503	0.709459		0.63962	-0.0223663		0.248495	0.876493
0.643275	-0.0100625		0.249316	0.860548					0.298002	0.70838		0.643275	-0.0221529		0.248947	0.87645
0.64693	-0.0139097		0.249734	0.860796					0.298759	0.707797		0.64693	-0.0175896		0.249307	0.876433
0.650585	-0.0116875		0.250241	0.860811					0.299425	0.707628		0.650585	-0.0103352		0.249786	0.876298
0.65424	-0.00224259		0.250735	0.860381					0.29981	0.706315		0.65424	-0.00490583		0.250198	0.87679
0.657895	0.00289832		0.251253	0.86055					0.30025	0.704978		0.657895	0.0026306		0.250647	0.877193
0.66155	-0.000765298		0.251692	0.860217					0.300859	0.703423		0.66155	0.00336416		0.251115	0.877562
0.665205	-0.00607775		0.252165	0.860056					0.301364	0.702133		0.665205	0.00421835		0.251634	0.877906
0.66886	-0.00956366		0.252627	0.860854					0.301911	0.70205		0.66886	-0.00230162		0.252067	0.87763
0.672515	-0.0126786		0.253048	0.861217					0.302479	0.70337		0.672515	-0.0117597		0.252523	0.877719
0.67617	-0.00901688		0.253408	0.861552					0.303156	0.70309		0.67617	-0.0153501		0.252926	0.877807
0.679825	-0.0045134		0.253819	0.862265					0.303609	0.703199		0.679825	-0.0187633		0.253353	0.877872
0.68348	0.000446515		0.254253	0.862926					0.304089	0.702977		0.68348	-0.0146427		0.253703	0.877721
0.687135	0.000924386		0.254785	0.863373					0.304552	0.701508		0.687135	-0.012741		0.25425	0.878256
0.69079	-0.00452335		0.255345	0.863942					0.305117	0.700258		0.69079	-0.00193033		0.254605	0.878673
0.694445	-0.0113188		0.255782	0.863763					0.305736	0.699224		0.694445	0.0076116		0.255038	0.878886
0.698099	-0.0157046		0.256259	0.863839					0.306402	0.701192		0.698099	0.012753		0.255556	0.879196
0.701754	-0.0180739		0.256714	0.864223					0.306915	0.7006		0.701754	0.0147618		0.256169	0.879791
			0.257232	0.864264					0.307487	0.701312					0.256746	0.879978
			0.257551	0.864252					0.308011	0.701903					0.257136	0.880091
			0.257975	0.863214					0.308561	0.700238					0.257529	0.88018
			0.258414	0.863666					0.309029	0.697856					0.257878	0.88025
			0.258854	0.864173					0.309561	0.69636					0.258227	0.880917
			0.25932	0.864449					0.310051	0.695384					0.258643	0.881326
			0.259704	0.863482					0.310484	0.694885					0.259048	0.881503
			0.260109	0.864254					0.310995	0.693586					0.259517	0.881912
			0.260554	0.864877					0.311467	0.692058					0.259972	0.882441
			0.260981	0.864525					0.31186	0.691302					0.260375	0.883016
			0.261424	0.865608					0.312323	0.690204					0.26085	0.883076
			0.26184	0.865745					0.312887	0.689655					0.26125	0.882826
			0.262257	0.865817					0.313445	0.690028					0.261825	0.883001
			0.262724	0.865944					0.314005	0.689582					0.262205	0.883421
			0.263161	0.865409					0.314499	0.685672					0.262659	0.883618
			0.263579	0.865092					0.315053	0.685784					0.263064	0.884404
			0.263969	0.865651					0.315593	0.684474					0.263399	0.884882
			0.2643	0.865399					0.316059	0.682818					0.263749	0.884982
			0.264764	0.86499					0.316741	0.682696					0.26422	0.885561
			0.265249	0.864863					0.317297	0.683124					0.264659	0.885732
			0.265731	0.864839					0.317822	0.682954					0.265206	0.885721
			0.266079	0.86442					0.318263	0.682346					0.265522	0.885856
			0.266513	0.864382					0.318707	0.681053					0.265947	0.886209
			0.266942	0.864073					0.319087	0.680053					0.266348	0.886516
			0.267256	0.865097					0.319567	0.675234					0.26662	0.887248
			0.267679	0.865369					0.320112	0.673521					0.267051	0.888254
			0.268175	0.865539					0.320604	0.673778					0.267505	0.888692
			0.268566	0.865342					0.321087	0.672653					0.267874	0.888889
			0.268906	0.865521					0.32151	0.672132					0.26822	0.889573
			0.269258	0.865239					0.321991	0.671424					0.268597	0.888974
			0.269633	0.865634					0.32251	0.670703					0.269147	0.889408
			0.27007	0.865878					0.322889	0.670361					0.26953	0.888709
			0.270375	0.866263					0.323364	0.669175					0.269878	0.889003
			0.270804	0.86665					0.323867	0.667056					0.270311	0.889391
			0.271303	0.866268					0.324381	0.668331					0.270589	0.889186
			0.271741	0.866156					0.324779	0.66744					0.270949	0.889551
			0.272105	0.865577					0.325236	0.663833					0.271312	0.888483
			0.272455	0.865369					0.325637	0.662411					0.271738	0.889525
			0.272814	0.864906					0.326124	0.662223					0.272285	0.889332
			0.273142	0.864443					0.326799	0.661136					0.272759	0.889149
			0.273573	0.863917					0.327261	0.659608					0.273105	0.889779
			0.273968	0.863761					0.327731	0.658293					0.2735	0.889359
			0.274375	0.862992					0.328252	0.658045					0.273894	0.889857
			0.274767	0.862857					0.328639	0.658597					0.274312	0.890118
			0.275127	0.862426					0.32909	0.656318					0.274697	0.889254
			0.275579	0.86199					0.32949	0.65462					0.275009	0.889302
			0.275939	0.861151					0.329833	0.654111					0.275341	0.888517
			0.276356	0.860176					0.330255	0.653587					0.275728	0.887566
			0.276907	0.859726					0.330723	0.653016					0.276166	0.886834
			0.277267	0.858967					0.331282	0.655188					0.276542	0.886819
			0.277672	0.85831					0.331832	0.653382					0.276915	0.886513
			0.277988	0.858059					0.332287	0.652992					0.277352	0.886473
			0.278376	0.857904					0.332725	0.652893					0.277733	0.886146
			0.278712	0.857552					0.333193	0.652922					0.278016	0.885602
			0.279051	0.856458					0.333756	0.653243					0.278409	0.884858
			0.279401	0.85614					0.334277	0.651889					0.278751	0.884273
			0.279707	0.855691					0.33472	0.651221					0.279082	0.884268
			0.280059	0.855779					0.335012	0.651099					0.279454	0.883579
			0.280393	0.855347					0.33543	0.650872					0.279769	0.883771
			0.280741	0.854773					0.335957	0.65113					0.280097	0.883396
			0.281138	0.854215					0.336456	0.65197					0.280492	0.882991
			0.2816	0.853416					0.336854	0.650777					0.280811	0.882494
			0.281992	0.853133					0.337172	0.650207					0.281293	0.882286
			0.282327	0.852609					0.337605	0.64926					0.281711	0.881785
			0.282691	0.852567					0.338052	0.646783					0.282138	0.88069
			0.283005	0.853541					0.33846	0.645488					0.282537	0.879624
			0.283466	0.853534					0.338891	0.642482					0.282865	0.878654
			0.28384	0.853359					0.339269	0.642271					0.283325	0.877731
			0.284095	0.852688					0.339645	0.64128					0.28366	0.877426
			0.284469	0.852997					0.340105	0.639867					0.284027	0.876992
			0.284901	0.85192					0.340606	0.639272					0.284347	0.876239
			0.285315	0.851496					0.341047	0.638872					0.284667	0.8756
			0.285678	0.85079					0.341466	0.638406					0.284948	0.874309
			0.285928	0.849847					0.341944	0.637002					0.285295	0.874091
			0.286222	0.849911					0.34236	0.636118					0.285601	0.872982
			0.286593	0.849135					0.342839	0.638003					0.285961	0.872804
			0.286927	0.848856					0.343181	0.638616					0.286365	0.87215
			0.287255	0.848657					0.343603	0.63965					0.28661	0.871215
			0.287549	0.848184					0.343981	0.640168					0.286901	0.870268
			0.287925	0.847934					0.344376	0.639505					0.287321	0.869409
			0.288335	0.847587					0.344805	0.637833					0.287667	0.86837
			0.288644	0.84766					0.345251	0.63828					0.287974	0.867854
			0.288947	0.847117					0.345631	0.638529					0.288401	0.867599
			0.289446	0.846735					0.345962	0.63893					0.288746	0.867153
			0.28988	0.846198					0.346515	0.639258					0.289174	0.866316
			0.290227	0.845153					0.347091	0.637591					0.289506	0.865609
			0.290535	0.844678					0.347561	0.637204					0.289926	0.86589
			0.290897	0.844382					0.347955	0.636995					0.29021	0.865652
			0.29129	0.843908					0.34834	0.637622					0.290533	0.86541
			0.291674	0.84398					0.348657	0.637812					0.290978	0.865091
			0.292103	0.843947					0.349103	0.640444					0.291327	0.864561
			0.292469	0.843435					0.349516	0.639498					0.29163	0.864862
			0.292773	0.844449					0.34995	0.639278					0.291963	0.864837
			0.29303	0.844243					0.350369	0.63878					0.29228	0.864754
			0.293299	0.843433					0.350818	0.639346					0.292618	0.864567
			0.293629	0.84243					0.351223	0.640326					0.293047	0.86425
			0.293882	0.841979					0.351581	0.640204					0.293423	0.864158
			0.294182	0.840961					0.351949	0.640564					0.293755	0.86325
			0.294533	0.841528					0.352309	0.641287					0.294064	0.862497
			0.294919	0.841701					0.352691	0.639253					0.294263	0.862837
			0.295251	0.841517					0.353104	0.639183					0.294579	0.862268
			0.295593	0.840876					0.353469	0.637884					0.294937	0.862717
			0.295922	0.840255					0.353872	0.636089					0.29523	0.862671
			0.296188	0.840921					0.354285	0.635637					0.295588	0.862231
			0.296445	0.840683					0.354663	0.634845					0.295924	0.862506
			0.296771	0.840086					0.355037	0.634672					0.296273	0.861559
			0.297105	0.841349					0.355478	0.632806					0.296608	0.86118
			0.29753	0.841398					0.355917	0.632693					0.296899	0.86084
			0.297882	0.840351					0.356247	0.634039					0.297166	0.860439
			0.298211	0.840738					0.356694	0.633867					0.297607	0.861007
			0.298529	0.841246					0.357096	0.634069					0.297963	0.860979
			0.298821	0.840522					0.357486	0.63377					0.298247	0.861621
			0.299183	0.840026					0.357792	0.633426					0.298582	0.861943
			0.299512	0.83952					0.358089	0.633667					0.298876	0.861888
			0.299886	0.838884					0.358442	0.632677					0.299174	0.863149
			0.300243	0.838712					0.358996	0.632879					0.299468	0.863074
			0.300539	0.839407					0.359395	0.631373					0.299832	0.862543
			0.300866	0.839072					0.359786	0.630388					0.300109	0.862554
			0.301267	0.839153					0.360204	0.629905					0.300454	0.862261
			0.301531	0.838284					0.3606	0.629139					0.300752	0.861574
			0.301832	0.838078					0.36098	0.628181					0.301015	0.861861
			0.302148	0.837568					0.361336	0.626752					0.301436	0.861332
			0.302465	0.836743					0.36163	0.627238					0.30173	0.861315
			0.302747	0.836315					0.362005	0.627215					0.301978	0.861478
			0.30303	0.836861					0.362469	0.625367					0.302361	0.860875
			0.303378	0.836658					0.362767	0.627259					0.302638	0.859807
			0.303674	0.836975					0.363184	0.627127					0.30297	0.859458
			0.304013	0.836527					0.363567	0.625071					0.303282	0.85912
			0.304329	0.836591					0.364001	0.625271					0.303639	0.859289
			0.304684	0.836532					0.36438	0.624074					0.303974	0.858739
			0.305014	0.836946					0.364763	0.622791					0.304348	0.858815
			0.305288	0.836175					0.365172	0.621926					0.304701	0.859035
			0.30559	0.835729					0.365552	0.621424					0.305087	0.859393
			0.305929	0.835513					0.365968	0.6212					0.305296	0.858886
			0.30623	0.834462					0.366395	0.621548					0.305535	0.858645
			0.306587	0.833473					0.366773	0.621084					0.305974	0.858932
			0.30688	0.832972					0.367069	0.621594					0.306315	0.857783
			0.307143	0.832295					0.367432	0.621179					0.306627	0.858313
			0.307476	0.832175					0.367813	0.620444					0.306934	0.856854
			0.307801	0.831302					0.368216	0.619708					0.307228	0.857328
			0.308079	0.831617					0.368549	0.620866					0.307464	0.857231
			0.308354	0.830714					0.368828	0.620345					0.307774	0.857176
			0.308652	0.829235					0.36918	0.622728					0.308041	0.857595
			0.308881	0.828548					0.369549	0.620834					0.308237	0.856812
			0.309215	0.828081					0.369899	0.618315					0.308482	0.856355
			0.309706	0.82704					0.370287	0.618705					0.308864	0.85553
			0.310043	0.826143					0.370586	0.61931					0.309178	0.855076
			0.310306	0.82548					0.370873	0.618555					0.309508	0.855236
			0.31061	0.825147					0.371243	0.618732					0.309804	0.855079
			0.310872	0.824584					0.371632	0.618915					0.310017	0.855003
			0.311186	0.823808					0.372064	0.617244					0.310353	0.855254
			0.311413	0.823824					0.372458	0.616476					0.310793	0.854472
			0.311649	0.823299					0.37281	0.613338					0.311067	0.854204
			0.31201	0.822795					0.373141	0.612835					0.311426	0.853293
			0.312318	0.822341					0.373498	0.611668					0.311716	0.853063
			0.312651	0.821874					0.373837	0.611186					0.31196	0.852541
			0.312888	0.821515					0.374218	0.609161					0.312268	0.851861
			0.313164	0.820916					0.374579	0.608999					0.312493	0.850835
			0.313423	0.819641					0.375009	0.608182					0.312692	0.850706
			0.313687	0.81881					0.375461	0.604971					0.312943	0.849639
			0.31403	0.818452					0.375803	0.604719					0.313274	0.84906
			0.314312	0.817426					0.376064	0.602647					0.313546	0.848264
			0.314618	0.817911					0.376386	0.603145					0.31382	0.848388
			0.314949	0.818175					0.376762	0.601576					0.314247	0.847664
			0.315305	0.81877					0.377092	0.600048					0.314556	0.84749
			0.315608	0.818642					0.37746	0.600593					0.314944	0.846767
			0.3159	0.81777					0.377801	0.599811					0.315242	0.846599
			0.316189	0.817115					0.378184	0.600045					0.315455	0.846008
			0.316413	0.817426					0.378449	0.599762					0.315774	0.84565
			0.316604	0.817256					0.378751	0.599307					0.316039	0.844919
			0.316917	0.817181					0.379128	0.597516					0.316289	0.843922
			0.317244	0.817816					0.379559	0.598254					0.316542	0.843202
			0.317508	0.816985					0.37986	0.600326					0.316829	0.84306
			0.317842	0.816335					0.380153	0.60109					0.317167	0.843279
			0.318089	0.816309					0.380519	0.602123					0.317494	0.843526
			0.318521	0.816285					0.38082	0.604253					0.317867	0.843812
			0.318865	0.816227					0.381113	0.602703					0.318169	0.842546
			0.319156	0.815484					0.381513	0.603626					0.318454	0.841805
			0.319422	0.815038					0.381891	0.603402					0.31865	0.841718
			0.31972	0.813463					0.382251	0.602239					0.318916	0.841592
			0.320002	0.813274					0.382624	0.60267					0.319277	0.841414
			0.320295	0.812855					0.382949	0.60322					0.319516	0.841792
			0.320565	0.811973					0.383306	0.60094					0.319725	0.841173
			0.320829	0.811318					0.383723	0.600533					0.319997	0.840552
			0.321093	0.811204					0.38415	0.600687					0.32027	0.8401
			0.321387	0.810729					0.384522	0.597846					0.320598	0.840739
			0.321654	0.810601					0.384903	0.598416					0.320895	0.840573
			0.321901	0.810893					0.385277	0.597236					0.321286	0.839796
			0.322175	0.810542					0.385572	0.596993					0.321519	0.839445
			0.322427	0.81095					0.385826	0.596131					0.321771	0.839848
			0.322673	0.810797					0.386097	0.595289					0.322075	0.839177
			0.322916	0.811062					0.38635	0.592298					0.32229	0.838955
			0.323256	0.811171					0.386689	0.591629					0.322528	0.838589
			0.323585	0.810866					0.387036	0.589627					0.322885	0.838393
			0.323848	0.810868					0.387416	0.590761					0.323155	0.838074
			0.324185	0.810052					0.387698	0.590594					0.323406	0.83804
			0.324396	0.811187					0.387948	0.588642					0.323676	0.838374
			0.324644	0.811528					0.388262	0.587445					0.323924	0.837789
			0.324907	0.811735					0.388595	0.588042					0.3242	0.838035
			0.325139	0.811183					0.388934	0.587593					0.324507	0.838754
			0.325367	0.811233					0.389274	0.586021					0.324799	0.838182
			0.325662	0.810437					0.389548	0.585415					0.325089	0.838266
			0.325972	0.81052					0.389821	0.585622					0.325396	0.837455
			0.326252	0.810507					0.390147	0.585809					0.325637	0.837826
			0.32659	0.810495					0.390512	0.586762					0.325837	0.838275
			0.326985	0.810237					0.390892	0.58766					0.326129	0.837605
			0.32725	0.810236					0.391309	0.586931					0.326397	0.838396
			0.327515	0.808459					0.391589	0.586054					0.326588	0.837992
			0.327775	0.8089					0.391941	0.584916					0.326896	0.837758
			0.328004	0.808589					0.39217	0.583255					0.327191	0.837838
			0.3283	0.807536					0.392482	0.58174					0.327431	0.837121
			0.328562	0.806996					0.392904	0.581784					0.327731	0.836415
			0.328829	0.807103					0.393222	0.581976					0.328028	0.83555
			0.3291	0.807683					0.393566	0.580382					0.32828	0.834927
			0.329311	0.807731					0.393946	0.577837					0.328458	0.83483
			0.329496	0.80808					0.394314	0.578109					0.328842	0.832653
			0.329717	0.808149					0.394604	0.578224					0.329135	0.832554
			0.329957	0.807269					0.394913	0.577664					0.329402	0.832412
			0.33022	0.807565					0.395256	0.578368					0.32967	0.832529
			0.330515	0.807717					0.395608	0.579268					0.329926	0.832732
			0.330869	0.808161					0.395929	0.578725					0.330249	0.83306
			0.331221	0.807688					0.396164	0.577054					0.330477	0.833308
			0.331475	0.807764					0.39638	0.578662					0.33074	0.833296
			0.331782	0.807829					0.396698	0.575026					0.330923	0.833581
			0.33203	0.808191					0.397091	0.574507					0.331176	0.833521
			0.332229	0.807037					0.397452	0.574978					0.331514	0.833987
			0.332527	0.80676					0.397796	0.57345					0.331792	0.834648
			0.332792	0.806055					0.398119	0.57234					0.332136	0.834809
			0.333047	0.805978					0.398487	0.57161					0.332401	0.834428
			0.333307	0.806091					0.398787	0.569156					0.33262	0.833548
			0.333597	0.806163					0.399062	0.568655					0.332876	0.833232
			0.333804	0.804737					0.399377	0.568143					0.333075	0.833274
			0.334021	0.804864					0.399604	0.56679					0.333253	0.8326
			0.33425	0.804294					0.399909	0.566381					0.333459	0.832495
			0.334593	0.803339					0.400325	0.564732					0.333799	0.832255
			0.334851	0.803225					0.400615	0.564121					0.3341	0.831252
			0.335054	0.804329					0.400908	0.560876					0.334376	0.830903
			0.335314	0.803564					0.4012	0.55918					0.334651	0.831167
			0.335578	0.803279					0.401438	0.559784					0.334875	0.831419
			0.335906	0.803048					0.401699	0.560808					0.33516	0.832405
			0.336191	0.804112					0.401961	0.55949					0.335402	0.831885
			0.33649	0.802505					0.402268	0.55497					0.335675	0.832127
			0.336773	0.802524					0.402639	0.554008					0.33589	0.831146
			0.337027	0.802816					0.402937	0.549158					0.336111	0.830779
			0.337241	0.80256					0.403213	0.548392					0.336411	0.830081
			0.337504	0.80257					0.403569	0.548328					0.336684	0.830058
			0.337735	0.802515					0.403945	0.547516					0.336971	0.829707
			0.338021	0.802748					0.404268	0.543765					0.337258	0.829029
			0.338245	0.803413					0.404577	0.541456					0.337471	0.82869
			0.338517	0.803725					0.404932	0.539935					0.337757	0.829222
			0.33877	0.803003					0.405189	0.53878					0.338046	0.829027
			0.339015	0.80354					0.405454	0.538					0.338306	0.828189
			0.339258	0.802488					0.405812	0.537352					0.338507	0.827781
			0.339557	0.802438					0.406082	0.53807					0.33878	0.827332
			0.339775	0.802363					0.406357	0.536621					0.339015	0.826887
			0.339978	0.802891					0.406658	0.534383					0.3393	0.826157
			0.340247	0.802996					0.406971	0.533471					0.339585	0.82566
			0.340516	0.803048					0.407268	0.532858					0.339775	0.825865
			0.340768	0.802735					0.407651	0.532294					0.339953	0.825007
			0.34098	0.803059					0.407976	0.533352					0.340245	0.82509
			0.341203	0.803392					0.408265	0.533353					0.34047	0.825858
			0.341505	0.80407					0.408544	0.52966					0.340727	0.825565
			0.341722	0.805475					0.408844	0.529311					0.340935	0.825897
			0.341986	0.805544					0.409137	0.528507					0.341173	0.82458
			0.342195	0.805761					0.409441	0.528312					0.341456	0.824529
			0.342361	0.80482					0.409692	0.527101					0.34174	0.823743
			0.342599	0.804237					0.410007	0.525253					0.342052	0.823966
			0.342877	0.805376					0.410349	0.525872					0.342291	0.823748
			0.343191	0.805609					0.410598	0.524356					0.342465	0.82375
			0.343423	0.804755					0.410877	0.52378					0.342696	0.823874
			0.343666	0.804847					0.411099	0.523957					0.342942	0.824374
			0.34396	0.803845					0.411349	0.523317					0.343206	0.824623
			0.344222	0.802472					0.411652	0.52264					0.343422	0.825475
			0.344437	0.80201					0.412016	0.521696					0.343677	0.82587
			0.344649	0.801845					0.412318	0.518835					0.343844	0.826074
			0.344896	0.801565					0.412637	0.517885					0.34399	0.825042
			0.345105	0.800811					0.41282	0.516467					0.344244	0.824212
			0.345347	0.802278					0.413145	0.515734					0.34458	0.825181
			0.345617	0.802119					0.413442	0.513537					0.344876	0.825112
			0.345867	0.802434					0.413711	0.512097					0.345143	0.824444
			0.346227	0.803245					0.414075	0.511592					0.345428	0.823777
			0.346442	0.802378					0.414306	0.510352					0.345647	0.823451
			0.346706	0.802377					0.4146	0.510621					0.345865	0.822979
			0.346993	0.801749					0.414974	0.510659					0.346172	0.822478
			0.347241	0.802198					0.415329	0.509286					0.346356	0.822705
			0.347458	0.80248					0.415598	0.50519					0.346582	0.822993
			0.347652	0.803655					0.415901	0.503045					0.346855	0.822501
			0.347895	0.8037					0.41617	0.503374					0.347101	0.822724
			0.34818	0.803344					0.416506	0.50205					0.347323	0.822943
			0.348433	0.803688					0.416781	0.503571					0.34757	0.823612
			0.34868	0.804171					0.417025	0.502801					0.347782	0.823679
			0.348871	0.804272					0.417353	0.502587					0.348082	0.824312
			0.349103	0.804856					0.417643	0.502013					0.348327	0.824227
			0.349317	0.8046					0.417927	0.502596					0.348594	0.824826
			0.349519	0.804427					0.418175	0.503532					0.348835	0.825266
			0.349757	0.803983					0.418478	0.504574					0.349087	0.824599
			0.350013	0.805398					0.418771	0.501203					0.349382	0.823507
			0.350218	0.804438					0.41906	0.501032					0.349568	0.822583
			0.350449	0.803895					0.419346	0.501152					0.349757	0.822726
			0.350686	0.803139					0.419607	0.498561					0.34999	0.822523
			0.350968	0.802471					0.419827	0.495705					0.350191	0.821787
			0.351186	0.801764					0.420145	0.497232					0.350434	0.822055
			0.351466	0.801438					0.42042	0.496294					0.350618	0.822817
			0.35167	0.801016					0.420655	0.496093					0.350898	0.821543
			0.351912	0.800494					0.420866	0.496292					0.351088	0.820453
			0.352169	0.800096					0.421237	0.494389					0.351311	0.819499
			0.352388	0.800245					0.421524	0.492862					0.351615	0.819824
			0.352648	0.80086					0.421798	0.491258					0.351866	0.817832
			0.3529	0.801987					0.422015	0.492013					0.352054	0.818703
			0.353134	0.8009					0.42231	0.490756					0.352393	0.819171
			0.353384	0.80265					0.422602	0.490529					0.352645	0.818461
			0.353597	0.802633					0.423006	0.490968					0.352812	0.819034
			0.353848	0.803507					0.423297	0.490258					0.353025	0.818504
			0.354112	0.803357					0.423496	0.489255					0.353315	0.818072
			0.354379	0.802721					0.423741	0.48941					0.353505	0.818144
			0.354604	0.80237					0.423992	0.49278					0.353753	0.817808
			0.354806	0.801618					0.424321	0.490274					0.354011	0.818508
			0.355025	0.801112					0.424578	0.488276					0.354233	0.817934
			0.355212	0.801343					0.424892	0.486424					0.354432	0.817806
			0.355464	0.800491					0.425182	0.484211					0.35461	0.816273
			0.355665	0.799185					0.425419	0.483069					0.354841	0.815765
			0.355877	0.798797					0.425711	0.481973					0.355098	0.814772
			0.356101	0.798656					0.426035	0.481879					0.355306	0.813571
			0.356317	0.798437					0.426368	0.480348					0.355498	0.813499
			0.35657	0.798649					0.426611	0.480494					0.355699	0.813556
			0.356812	0.798886					0.426915	0.477523					0.355855	0.813169
			0.356971	0.799366					0.42714	0.477346					0.356092	0.812731
			0.357141	0.79863					0.427399	0.476318					0.356409	0.812183
			0.35737	0.798876					0.427636	0.476415					0.356578	0.811639
			0.357586	0.798948					0.427911	0.475846					0.35684	0.811406
			0.357842	0.797882					0.428226	0.477045					0.357062	0.81078
			0.358037	0.796305					0.428493	0.477166					0.357375	0.810957
			0.358304	0.796824					0.428766	0.47759					0.357608	0.809931
			0.35851	0.796887					0.429023	0.477358					0.357861	0.810025
			0.358741	0.796486					0.42928	0.478494					0.358079	0.809892
			0.358986	0.796669					0.429542	0.478835					0.358257	0.809364
			0.359232	0.796083					0.429794	0.477697					0.358464	0.809366
			0.359442	0.796246					0.430004	0.478391					0.358698	0.809464
			0.35972	0.796049					0.430199	0.477531					0.358931	0.809779
			0.359963	0.797043					0.43047	0.474869					0.359139	0.809016
			0.360153	0.796119					0.4308	0.472997					0.359379	0.80838
			0.360353	0.794369					0.431127	0.472944					0.359614	0.809243
			0.36059	0.79424					0.431373	0.475952					0.359875	0.808389
			0.36088	0.793102					0.43157	0.475499					0.360125	0.808033
			0.3611	0.792832					0.431789	0.476643					0.360378	0.806674
			0.361323	0.791778					0.432089	0.476213					0.360604	0.806287
			0.361537	0.790757					0.432427	0.477352					0.360813	0.805756
			0.361765	0.790703					0.432733	0.476598					0.361022	0.805791
			0.361967	0.79071					0.43308	0.476992					0.36127	0.805139
			0.362258	0.790178					0.43337	0.479576					0.361436	0.804264
			0.362512	0.789163					0.433632	0.481661					0.361644	0.802653
			0.362699	0.789348					0.433868	0.483523					0.361818	0.80252
			0.362951	0.787895					0.434177	0.480692					0.361998	0.801679
			0.363174	0.787504					0.434469	0.482331					0.362172	0.800706
			0.363407	0.787707					0.43471	0.481223					0.362405	0.799979
			0.363655	0.787562					0.434981	0.482124					0.362625	0.800958
			0.363837	0.78652					0.435253	0.482405					0.362797	0.800866
			0.364024	0.787201					0.435503	0.483053					0.363027	0.800907
			0.364248	0.787195					0.435823	0.481641					0.363268	0.800696
			0.36447	0.787602					0.436085	0.479214					0.363556	0.801111
			0.364761	0.788255					0.436275	0.475175					0.363768	0.801078
			0.365035	0.788346					0.436466	0.472212					0.364025	0.800192
			0.365217	0.787823					0.436753	0.472618					0.364292	0.800092
			0.365404	0.787435					0.437011	0.470198					0.36448	0.800277
			0.365588	0.787489					0.437291	0.467925					0.364734	0.801165
			0.365789	0.786721					0.437513	0.467332					0.364994	0.800512
			0.365975	0.787219					0.437784	0.466862					0.365175	0.799978
			0.366181	0.786801					0.438048	0.467517					0.36532	0.800246
			0.366369	0.785196					0.438337	0.464744					0.36559	0.800407
			0.366562	0.785045					0.438547	0.46504					0.365895	0.80039
			0.366772	0.784778					0.438808	0.463991					0.366122	0.800235
			0.366946	0.784746					0.439102	0.464183					0.366346	0.799382
			0.367132	0.784471					0.43937	0.466562					0.366539	0.79969
			0.367321	0.785344					0.439685	0.466806					0.36676	0.799907
			0.36759	0.785474					0.439946	0.464047					0.366915	0.799055
			0.367841	0.786221					0.440192	0.465399					0.367164	0.798439
			0.36809	0.786569					0.440417	0.464344					0.367365	0.798233
			0.368355	0.787725					0.440596	0.464433					0.367586	0.797839
			0.368603	0.786673					0.440815	0.46243					0.367848	0.79712
			0.368794	0.787335					0.441072	0.461781					0.36805	0.797257
			0.368966	0.786754					0.441353	0.461303					0.368221	0.796994
			0.369184	0.786267					0.441584	0.461632					0.368432	0.797544
			0.369371	0.786619					0.44184	0.459048					0.368644	0.797201
			0.369625	0.786404					0.442134	0.456837					0.368787	0.798179
			0.369833	0.787715					0.44239	0.455463					0.368961	0.799506
			0.370018	0.787253					0.442696	0.453928					0.369165	0.799917
			0.370202	0.786909					0.442965	0.455332					0.369436	0.799477
			0.370414	0.786732					0.44323	0.457332					0.369655	0.799087
			0.370617	0.787797					0.443452	0.454799					0.369821	0.80021
			0.370813	0.787862					0.443729	0.456317					0.370042	0.800523
			0.371032	0.788065					0.443972	0.451922					0.370254	0.799307
			0.371254	0.786708					0.444213	0.451957					0.370444	0.799836
			0.371472	0.787169					0.444424	0.451196					0.370718	0.800208
			0.371668	0.786377					0.44463	0.449443					0.370903	0.801246
			0.371925	0.785952					0.444862	0.446249					0.371041	0.801068
			0.3721	0.785263					0.445091	0.445028					0.371177	0.800689
			0.372309	0.78513					0.445311	0.44165					0.371367	0.800821
			0.372581	0.784092					0.445571	0.441877					0.371652	0.801065
			0.372803	0.784247					0.445813	0.442589					0.371891	0.800819
			0.373021	0.784524					0.446102	0.44222					0.372062	0.800628
			0.373221	0.784981					0.446387	0.442016					0.372266	0.800327
			0.373463	0.784837					0.446629	0.442928					0.372514	0.801863
			0.373636	0.785526					0.446911	0.439884					0.372726	0.801451
			0.373855	0.786345					0.447146	0.43998					0.372969	0.800009
			0.374131	0.786969					0.447393	0.43858					0.373173	0.800676
			0.374365	0.788213					0.447681	0.437377					0.373377	0.800569
			0.374567	0.788883					0.447925	0.436809					0.373551	0.800582
			0.374741	0.789006					0.448199	0.436388					0.37376	0.799724
			0.374909	0.78858					0.448521	0.436944					0.374005	0.800855
			0.375095	0.787783					0.448768	0.436769					0.374164	0.799548
			0.375341	0.788384					0.449069	0.439405					0.374423	0.798933
			0.375539	0.788209					0.449351	0.43763					0.374653	0.799715
			0.375688	0.788012					0.449603	0.437689					0.374836	0.798493
			0.375905	0.787694					0.449859	0.436764					0.375098	0.79929
			0.376087	0.787445					0.450046	0.437594					0.37533	0.799623
			0.37626	0.787813					0.450365	0.439011					0.375547	0.799637
			0.376435	0.788394					0.45057	0.436886					0.375726	0.799547
			0.376674	0.788859					0.45076	0.437438					0.375905	0.800021
			0.376901	0.789182					0.450991	0.437581					0.376123	0.799681
			0.377104	0.789097					0.451268	0.438388					0.376342	0.799878
			0.377339	0.789314					0.451507	0.440982					0.376512	0.800856
			0.377571	0.790262					0.451782	0.440094					0.376717	0.801591
			0.377799	0.790164					0.452025	0.441328					0.376928	0.802577
			0.377967	0.791227					0.452243	0.440375					0.37712	0.80302
			0.378153	0.791038					0.452461	0.439216					0.377341	0.803037
			0.378331	0.790349					0.452706	0.439003					0.377602	0.80207
			0.378568	0.790665					0.452889	0.440782					0.377822	0.80137
			0.378744	0.790071					0.453166	0.440311					0.377992	0.800855
			0.378969	0.790349					0.453445	0.442379					0.378154	0.800242
			0.379162	0.790117					0.453698	0.441572					0.378367	0.800058
			0.379322	0.78948					0.45389	0.440014					0.378581	0.799383
			0.379598	0.789642					0.454083	0.438387					0.378765	0.799573
			0.379828	0.790132					0.454346	0.438128					0.378986	0.7987
			0.380026	0.790203					0.454574	0.439414					0.379249	0.799094
			0.380198	0.789697					0.454806	0.440705					0.379434	0.798192
			0.380372	0.790311					0.455029	0.438802					0.37965	0.796815
			0.380593	0.790188					0.455288	0.439378					0.379838	0.797429
			0.380818	0.789921					0.455494	0.440908					0.380028	0.797709
			0.38104	0.788907					0.455756	0.440495					0.380198	0.798028
			0.381258	0.789261					0.456059	0.439976					0.380338	0.797396
			0.38152	0.788123					0.456336	0.440678					0.380559	0.796438
			0.381701	0.788799					0.456508	0.440855					0.38074	0.795567
			0.381869	0.788043					0.456684	0.441619					0.38094	0.794334
			0.38205	0.787904					0.456868	0.438763					0.381121	0.793476
			0.382244	0.788643					0.457083	0.439774					0.381286	0.793988
			0.382406	0.788976					0.457416	0.439999					0.38151	0.794466
			0.382575	0.789779					0.457692	0.437824					0.381718	0.793284
			0.382745	0.790054					0.457901	0.436697					0.381948	0.791967
			0.382935	0.78955					0.458173	0.437704					0.382134	0.791333
			0.383132	0.789275					0.458427	0.438209					0.382296	0.792001
			0.383332	0.789212					0.458615	0.436768					0.382441	0.792215
			0.383606	0.788866					0.458819	0.434042					0.382703	0.791924
			0.383821	0.787796					0.459038	0.431994					0.382889	0.791786
			0.384011	0.789895					0.459279	0.432646					0.383044	0.791042
			0.384178	0.790605					0.459573	0.428169					0.383235	0.791144
			0.384347	0.79014					0.459803	0.423752					0.383462	0.791463
			0.384549	0.789883					0.460049	0.421811					0.38367	0.789957
			0.384765	0.789935					0.460297	0.419689					0.383882	0.789171
			0.384946	0.788609					0.46057	0.415957					0.38413	0.789269
			0.385116	0.787765					0.460854	0.417706					0.384352	0.788656
			0.385338	0.787523					0.461102	0.41826					0.384567	0.78934
			0.385635	0.785942					0.461291	0.421227					0.384729	0.788251
			0.385855	0.785215					0.46154	0.420383					0.384944	0.787861
			0.386026	0.784373					0.461788	0.419112					0.385127	0.787322
			0.386183	0.783435					0.462022	0.417944					0.385321	0.786633
			0.386384	0.781644					0.462202	0.416709					0.385516	0.785461
			0.386587	0.781503					0.462401	0.414381					0.385707	0.784975
			0.386761	0.781364					0.462632	0.413					0.385845	0.784054
			0.386943	0.781448					0.462924	0.411007					0.386035	0.782969
			0.387102	0.7809					0.463195	0.410773					0.386272	0.782897
			0.387265	0.779131					0.463404	0.408831					0.386477	0.782234
			0.387433	0.778685					0.463643	0.407547					0.386647	0.780831
			0.387611	0.778421					0.46382	0.406303					0.386813	0.780926
			0.38786	0.777826					0.46407	0.406184					0.386998	0.780656
			0.388101	0.776268					0.464302	0.404357					0.38722	0.779918
			0.388292	0.776026					0.464532	0.40488					0.387459	0.779078
			0.388468	0.776014					0.46476	0.403208					0.387652	0.778618
			0.388687	0.775973					0.464972	0.401308					0.387847	0.777709
			0.3889	0.77447					0.465213	0.399841					0.38798	0.777156
			0.38908	0.773331					0.465438	0.400927					0.388106	0.776225
			0.389263	0.772466					0.465664	0.40104					0.388303	0.775001
			0.389433	0.770852					0.465875	0.399283					0.388537	0.77401
			0.389612	0.770777					0.466077	0.397135					0.388755	0.774271
			0.389803	0.770756					0.466347	0.395726					0.388943	0.774339
			0.38997	0.769915					0.46658	0.394656					0.389093	0.773238
			0.39015	0.768196					0.4668	0.393465					0.389279	0.772225
			0.390325	0.768257					0.467104	0.394269					0.389465	0.771481
			0.390506	0.76741					0.467342	0.391373					0.389668	0.770366
			0.390771	0.765749					0.467549	0.388381					0.389887	0.772004
			0.390973	0.763821					0.467873	0.387233					0.390086	0.770429
			0.39117	0.762353					0.468148	0.384971					0.390274	0.770831
			0.391343	0.761752					0.468357	0.385451					0.390481	0.771149
			0.391542	0.761124					0.468545	0.382004					0.390695	0.769505
			0.391696	0.759797					0.468757	0.379616					0.390899	0.768857
			0.391889	0.759728					0.468985	0.378619					0.391107	0.768384
			0.392081	0.760661					0.469224	0.379637					0.391293	0.767423
			0.392279	0.760298					0.469437	0.377158					0.391473	0.766217
			0.39252	0.759342					0.469618	0.377632					0.391615	0.765097
			0.39275	0.759754					0.46978	0.376161					0.391774	0.765444
			0.392914	0.759239					0.469992	0.374577					0.391979	0.76614
			0.393073	0.759417					0.470242	0.373374					0.39215	0.765006
			0.393244	0.758847					0.470458	0.373013					0.392279	0.766685
			0.393417	0.759492					0.47065	0.37377					0.392474	0.764583
			0.393595	0.758452					0.470913	0.372956					0.392698	0.763794
			0.393788	0.757381					0.471129	0.371697					0.392993	0.764198
			0.39395	0.756503					0.471339	0.371932					0.393175	0.763879
			0.394149	0.75523					0.47156	0.373907					0.393407	0.763912
			0.394389	0.755168					0.471775	0.373726					0.393607	0.763305
			0.394593	0.75466					0.472044	0.37205					0.393773	0.763466
			0.394762	0.754332					0.472242	0.371869					0.393992	0.763326
			0.394959	0.753578					0.472437	0.37027					0.394244	0.763611
			0.395166	0.754032					0.472708	0.369186					0.39441	0.762997
			0.39538	0.752795					0.472955	0.369559					0.394525	0.761801
			0.395581	0.752416					0.473207	0.370122					0.394699	0.7629
			0.395777	0.752814					0.473402	0.370811					0.394849	0.761749
			0.395962	0.752686					0.473584	0.369383					0.394991	0.761393
			0.396183	0.75288					0.473806	0.367072					0.395198	0.761948
			0.396387	0.752431					0.474058	0.363689					0.395368	0.76214
			0.396564	0.751722					0.474251	0.361861					0.395513	0.761109
			0.39673	0.751387					0.474428	0.360204					0.395688	0.761145
			0.396874	0.75087					0.474698	0.356919					0.395892	0.760586
			0.3971	0.750303					0.474907	0.353457					0.396085	0.75925
			0.397278	0.749699					0.475177	0.352535					0.396297	0.758447
			0.397468	0.749781					0.475401	0.350477					0.396475	0.758266
			0.397619	0.747688					0.475595	0.349261					0.396631	0.756919
			0.397757	0.747242					0.475849	0.348133					0.396804	0.757024
			0.397939	0.747616					0.476099	0.346988					0.396991	0.757087
			0.398095	0.746503					0.476309	0.346809					0.397184	0.756342
			0.39822	0.746606					0.476534	0.344671					0.397369	0.755578
			0.398409	0.747174					0.476719	0.340664					0.397574	0.755968
			0.398613	0.746496					0.476894	0.340004					0.397742	0.755452
			0.398824	0.747988					0.477128	0.340438					0.397936	0.755594
			0.399006	0.749472					0.477384	0.341177					0.398095	0.755581
			0.399154	0.750031					0.477599	0.340961					0.398262	0.757117
			0.399326	0.750048					0.477778	0.340161					0.398482	0.756136
			0.399502	0.750034					0.477965	0.339811					0.398609	0.756553
			0.399672	0.750535					0.478199	0.341162					0.398742	0.75667
			0.399855	0.750836					0.478379	0.341098					0.398896	0.755803
			0.399999	0.75145					0.478538	0.338318					0.399082	0.755351
			0.400187	0.751736					0.478805	0.336781					0.399291	0.754343
			0.400352	0.750859					0.479024	0.335543					0.399523	0.75519
			0.400556	0.750537					0.479273	0.334886					0.399761	0.755511
			0.400733	0.749949					0.479474	0.333406					0.399924	0.755622
			0.400955	0.750172					0.479743	0.33352					0.400067	0.756145
			0.401166	0.750633					0.480016	0.334434					0.400219	0.756397
			0.401352	0.750227					0.48022	0.330656					0.400468	0.756134
			0.401508	0.748753					0.480396	0.329633					0.400689	0.755072
			0.401725	0.748482					0.480602	0.331203					0.400909	0.756714
			0.401945	0.748176					0.480826	0.330075					0.401099	0.757303
			0.402126	0.747664					0.481058	0.326603					0.40127	0.7581
			0.402334	0.747132					0.481296	0.325494					0.401523	0.758738
			0.402524	0.746533					0.481543	0.324005					0.401671	0.758801
			0.402722	0.74675					0.481724	0.323476					0.401863	0.759145
			0.402905	0.747693					0.48193	0.320889					0.402036	0.758205
			0.403084	0.746027					0.482176	0.318125					0.402195	0.759407
			0.403235	0.745988					0.482421	0.317437					0.402359	0.759268
			0.403384	0.744612					0.482673	0.319507					0.402568	0.758774
			0.403541	0.744131					0.482889	0.318305					0.402706	0.758269
			0.403679	0.743964					0.483096	0.317673					0.402832	0.759959
			0.403807	0.743266					0.483365	0.318917					0.402989	0.758693
			0.403985	0.743212					0.483565	0.315064					0.403206	0.758897
			0.404179	0.742371					0.483698	0.314379					0.403356	0.75792
			0.404397	0.743297					0.483879	0.307862					0.40353	0.758063
			0.404564	0.744091					0.484127	0.305539					0.403692	0.75777
			0.40471	0.744569					0.484347	0.304284					0.403876	0.757222
			0.404897	0.745292					0.484542	0.304247					0.404069	0.756353
			0.405103	0.745914					0.484773	0.302839					0.404195	0.756068
			0.405291	0.746017					0.484996	0.301702					0.404322	0.755408
			0.405433	0.745738					0.485199	0.299498					0.404486	0.755896
			0.405635	0.74694					0.485389	0.300295					0.404691	0.754899
			0.405826	0.747562					0.48557	0.29936					0.404883	0.753701
			0.406012	0.748997					0.485798	0.298441					0.405094	0.753027
			0.406227	0.749301					0.486016	0.296282					0.405273	0.753873
			0.406408	0.748928					0.48623	0.294679					0.405429	0.753178
			0.406565	0.749222					0.486473	0.291211					0.405581	0.751258
			0.406743	0.749505					0.486694	0.291211					0.405694	0.750586
			0.406916	0.750428					0.486918	0.292364					0.405897	0.750297
			0.407091	0.74873					0.487136	0.290396					0.406062	0.749596
			0.407291	0.749294					0.487259	0.291724					0.40625	0.749166
			0.407461	0.750006					0.487429	0.290622					0.406405	0.749646
			0.407613	0.748959					0.487647	0.290004					0.406607	0.750429
			0.407801	0.747752					0.487852	0.287408					0.406852	0.751653
			0.407985	0.749079					0.488041	0.284817					0.407045	0.753228
			0.408204	0.748556					0.488249	0.283209					0.407273	0.752198
			0.408364	0.748294					0.488423	0.282338					0.407479	0.751695
			0.408533	0.748712					0.488647	0.280973					0.407658	0.75112
			0.408725	0.749636					0.488886	0.276345					0.407792	0.751212
			0.408902	0.749711					0.489114	0.272614					0.407964	0.752113
			0.409085	0.749081					0.489362	0.272466					0.408161	0.753295
			0.409257	0.74908					0.489549	0.273531					0.408279	0.752022
			0.409467	0.7484					0.489729	0.272599					0.408447	0.752072
			0.409601	0.748602					0.4899	0.271584					0.408622	0.750997
			0.409745	0.748579					0.490117	0.269631					0.408782	0.75026
			0.409917	0.748918					0.490313	0.269149					0.408934	0.751084
			0.410108	0.749851					0.490541	0.268901					0.409117	0.750874
			0.410282	0.748665					0.490707	0.269021					0.409334	0.750225
			0.410479	0.746918					0.490886	0.270637					0.409519	0.751183
			0.410672	0.746767					0.491158	0.273615					0.409719	0.750933
			0.410844	0.747468					0.491373	0.273351					0.409905	0.752673
			0.411021	0.74697					0.491566	0.274419					0.410112	0.751778
			0.411209	0.746384					0.491802	0.272367					0.410278	0.750735
			0.411331	0.745277					0.492116	0.274056					0.410407	0.751785
			0.411506	0.744982					0.492342	0.274671					0.410581	0.75062
			0.411667	0.743687					0.492535	0.274502					0.410784	0.751178
			0.411819	0.74296					0.49273	0.274578					0.410953	0.751459
			0.41197	0.742532					0.492889	0.277065					0.411104	0.750926
			0.412125	0.742444					0.493063	0.276649					0.411284	0.750844
			0.412259	0.742619					0.493263	0.273384					0.411427	0.749692
			0.412406	0.740875					0.493502	0.270964					0.411589	0.75022
			0.412598	0.740947					0.493708	0.270727					0.41177	0.74958
			0.412768	0.74133					0.493888	0.270468					0.411918	0.7492
			0.412934	0.741359					0.494071	0.271791					0.412065	0.748862
			0.413113	0.740986					0.494255	0.27003					0.412193	0.749822
			0.413281	0.740901					0.494446	0.271255					0.412389	0.750556
			0.413434	0.741552					0.494652	0.269153					0.41256	0.750094
			0.413605	0.741096					0.494862	0.268057					0.412743	0.751231
			0.413826	0.740542					0.495089	0.270579					0.412954	0.751256
			0.413969	0.739025					0.495338	0.269564					0.413106	0.750205
			0.414107	0.739621					0.495572	0.271587					0.413268	0.750139
			0.414269	0.739323					0.495823	0.270972					0.413437	0.749584
			0.414426	0.739979					0.495957	0.272666					0.413599	0.749747
			0.414596	0.739755					0.496111	0.271344					0.413761	0.749874
			0.41474	0.739726					0.496331	0.271705					0.413937	0.750871
			0.414945	0.739403					0.496545	0.269279					0.414156	0.751459
			0.415098	0.739226					0.496723	0.268693					0.414309	0.750661
			0.415307	0.739561					0.496923	0.267664					0.414433	0.751182
			0.415498	0.740025					0.497074	0.265768					0.414554	0.751284
			0.4157	0.74074					0.497307	0.266435					0.414701	0.751564
			0.415911	0.741067					0.497493	0.266863					0.414881	0.751382
			0.416053	0.741337					0.497715	0.268635					0.415044	0.751839
			0.416217	0.74029					0.497884	0.270493					0.415258	0.751183
			0.416387	0.740864					0.498162	0.269733					0.415432	0.750512
			0.416573	0.740595					0.498379	0.271329					0.415605	0.751017
			0.416725	0.74016					0.498557	0.2728					0.415738	0.751934
			0.416893	0.740642					0.498773	0.275163					0.415917	0.749806
			0.417033	0.740314					0.498975	0.275426					0.416082	0.750402
			0.417186	0.739921					0.499231	0.273263					0.416255	0.749922
			0.41735	0.738918					0.499455	0.270251					0.416399	0.750222
			0.417526	0.738204					0.499658	0.268301					0.416567	0.750512
			0.417733	0.737222					0.499833	0.268919					0.416751	0.750124
			0.41788	0.735921					0.50007	0.269286					0.416908	0.752076
			0.418055	0.736466					0.500267	0.267012					0.417116	0.751739
			0.418235	0.736144					0.500474	0.26769					0.417324	0.751925
			0.418416	0.735346					0.500676	0.268422					0.417501	0.753038
			0.418583	0.735671					0.500837	0.265333					0.417641	0.752076
			0.418733	0.734643					0.501082	0.263353					0.417776	0.752047
			0.418908	0.73521					0.501246	0.263082					0.417913	0.751432
			0.419082	0.7363					0.50144	0.259772					0.41807	0.752174
			0.419205	0.735272					0.501646	0.256891					0.418251	0.752194
			0.419349	0.735923					0.501857	0.25508					0.418399	0.752235
			0.419501	0.73616					0.502067	0.254053					0.418507	0.752182
			0.419673	0.736184					0.502219	0.25257					0.418627	0.751583
			0.41987	0.735515					0.502368	0.251458					0.418833	0.750172
			0.420048	0.735871					0.502578	0.250503					0.419003	0.749425
			0.420239	0.7361					0.502742	0.246604					0.41918	0.750191
			0.420408	0.737332					0.502937	0.246758					0.419387	0.750076
			0.420554	0.737041					0.503105	0.244122					0.419539	0.750806
			0.420723	0.738935					0.503248	0.242042					0.419671	0.749691
			0.42087	0.739609					0.503404	0.240051					0.419819	0.750987
			0.421009	0.740552					0.503608	0.239717					0.419968	0.749278
			0.421186	0.741562					0.503812	0.235718					0.420203	0.749705
			0.421351	0.742303					0.50409	0.234239					0.420384	0.749093
			0.421513	0.742988					0.504299	0.229318					0.420552	0.748798
			0.421693	0.743814					0.504504	0.230069					0.420756	0.748884
			0.421881	0.743264					0.504704	0.230359					0.420975	0.748024
			0.422042	0.743124					0.504903	0.226138					0.421108	0.747931
			0.422202	0.743569					0.505155	0.224364					0.421261	0.748597
			0.422355	0.745069					0.505378	0.225558					0.421479	0.748167
			0.422546	0.74561					0.505601	0.224964					0.421656	0.747801
			0.422723	0.746036					0.505768	0.223675					0.421832	0.746792
			0.422903	0.745163					0.505941	0.22391					0.422003	0.747319
			0.423056	0.743735					0.50612	0.221884					0.422195	0.748042
			0.4232	0.742867					0.506248	0.221779					0.422365	0.748266
			0.423354	0.742781					0.506416	0.223097					0.422509	0.747319
			0.423572	0.743381					0.506594	0.222203					0.422646	0.747439
			0.423768	0.744329					0.506774	0.220677					0.422783	0.747776
			0.4239	0.745131					0.506996	0.21823					0.422904	0.74848
			0.424022	0.74341					0.507163	0.214023					0.423057	0.748793
			0.424157	0.743892					0.507307	0.213476					0.423239	0.749633
			0.424313	0.742406					0.507524	0.212249					0.423412	0.750602
			0.424482	0.742551					0.507692	0.212396					0.423568	0.750522
			0.42464	0.744715					0.507881	0.207961					0.423738	0.749594
			0.424787	0.745303					0.508094	0.204969					0.42386	0.748924
			0.424919	0.745338					0.508331	0.203899					0.424003	0.747597
			0.425075	0.745285					0.508548	0.202512					0.424157	0.746974
			0.425232	0.744802					0.508785	0.202722					0.424313	0.747108
			0.425393	0.744363					0.509	0.199039					0.424482	0.747168
			0.425551	0.74315					0.509228	0.202004					0.424673	0.74552
			0.425691	0.742113					0.509441	0.201418					0.424837	0.743162
			0.425875	0.742523					0.509609	0.202405					0.424957	0.743366
			0.426053	0.741945					0.509855	0.199247					0.425164	0.742877
			0.426231	0.742715					0.510066	0.199167					0.425313	0.742652
			0.426384	0.744716					0.510274	0.199492					0.425428	0.743353
			0.426582	0.744556					0.510466	0.201258					0.425617	0.744221
			0.426731	0.74494					0.510672	0.201843					0.42579	0.744386
			0.426873	0.743318					0.510852	0.201202					0.425933	0.745148
			0.427024	0.742848					0.511021	0.201053					0.42607	0.744469
			0.427162	0.743803					0.511213	0.200531					0.426193	0.742761
			0.427314	0.743859					0.511359	0.199355					0.426349	0.743592
			0.427459	0.74285					0.511547	0.19831					0.426526	0.742279
			0.427633	0.743447					0.51173	0.196492					0.426687	0.742872
			0.427773	0.742727					0.511893	0.198063					0.426811	0.742841
			0.427941	0.741984					0.512019	0.196412					0.426948	0.743345
			0.428103	0.741102					0.51218	0.195562					0.427121	0.741644
			0.428292	0.740645					0.512358	0.19192					0.427352	0.739843
			0.428482	0.741309					0.512565	0.191523					0.427491	0.739828
			0.428645	0.741687					0.512727	0.188838					0.427649	0.7403
			0.428832	0.742302					0.51289	0.188949					0.427838	0.740751
			0.428968	0.74238					0.51305	0.186752					0.428018	0.741771
			0.429136	0.7433					0.513228	0.187528					0.428169	0.740808
			0.429256	0.743326					0.51349	0.188575					0.428322	0.740334
			0.429438	0.742325					0.513775	0.190409					0.428475	0.739565
			0.429589	0.743027					0.513959	0.189131					0.42864	0.739978
			0.429814	0.742622					0.514201	0.187556					0.428795	0.739665
			0.429935	0.742764					0.514425	0.188207					0.428943	0.739648
			0.430082	0.743284					0.514553	0.18936					0.429077	0.73822
			0.430223	0.743239					0.514711	0.188744					0.429262	0.737414
			0.43034	0.743423					0.5149	0.186222					0.429402	0.737331
			0.430509	0.743941					0.515071	0.185612					0.429544	0.736479
			0.430657	0.742904					0.515282	0.183726					0.429658	0.735658
			0.430815	0.74309					0.515466	0.182768					0.429804	0.735917
			0.430988	0.742204					0.5157	0.179981					0.429919	0.735377
			0.431175	0.742652					0.515914	0.180952					0.430066	0.733709
			0.431314	0.742977					0.516092	0.17836					0.430225	0.732618
			0.431435	0.742254					0.516256	0.179611					0.430393	0.73154
			0.431582	0.740918					0.516415	0.177817					0.430625	0.730761
			0.431738	0.740679					0.516618	0.178094					0.430815	0.730845
			0.431928	0.740872					0.516808	0.177478					0.430946	0.72993
			0.432118	0.741754					0.516973	0.175441					0.431087	0.729093
			0.432244	0.741553					0.517192	0.172655					0.43123	0.730044
			0.432395	0.741298					0.517401	0.171919					0.431431	0.730496
			0.432565	0.741288					0.51767	0.170439					0.431606	0.730403
			0.432708	0.742321					0.517859	0.17042					0.431767	0.730832
			0.432817	0.741751					0.518017	0.168667					0.431971	0.730063
			0.432955	0.740721					0.518191	0.165428					0.432082	0.728767
			0.433108	0.738862					0.518338	0.16283					0.432219	0.72842
			0.433277	0.737671					0.518503	0.160672					0.432391	0.728575
			0.433457	0.737023					0.518659	0.160098					0.432522	0.729734
			0.433625	0.736134					0.518822	0.162653					0.432666	0.730705
			0.433834	0.736043					0.519073	0.160942					0.432792	0.731818
			0.433959	0.736449					0.519249	0.159892					0.432966	0.731859
			0.434117	0.736453					0.519392	0.156546					0.433137	0.731338
			0.434332	0.736411					0.519551	0.159677					0.433264	0.730827
			0.434484	0.735947					0.519724	0.158589					0.433432	0.730712
			0.434625	0.736707					0.519906	0.15676					0.433579	0.730058
			0.434777	0.737144					0.520096	0.157064					0.433691	0.731033
			0.434885	0.73718					0.520299	0.15698					0.433894	0.732762
			0.434989	0.737858					0.520517	0.157056					0.434057	0.732005
			0.43511	0.737355					0.520699	0.158738					0.434212	0.73138
			0.435243	0.738289					0.5209	0.160033					0.434391	0.730717
			0.435422	0.737555					0.521094	0.160059					0.434571	0.732502
			0.435603	0.738958					0.521243	0.159017					0.434696	0.733248
			0.435781	0.739333					0.521434	0.159465					0.434851	0.732063
			0.435947	0.739617					0.521582	0.159358					0.435034	0.732605
			0.436113	0.739093					0.521737	0.157447					0.435155	0.734253
			0.436265	0.738337					0.521911	0.159359					0.435276	0.734022
			0.43641	0.737992					0.522103	0.156646					0.435392	0.733052
			0.436557	0.737249					0.522269	0.156433					0.435504	0.732561
			0.436732	0.735737					0.522476	0.155705					0.435655	0.73333
			0.436853	0.735519					0.522673	0.155992					0.435837	0.733348
			0.437	0.734339					0.522841	0.153989					0.436063	0.734523
			0.437152	0.734876					0.523016	0.155143					0.436214	0.734286
			0.437309	0.73406					0.523208	0.156099					0.436396	0.733926
			0.437468	0.733848					0.523421	0.156574					0.436533	0.733354
			0.437674	0.732623					0.523609	0.154954					0.436682	0.732268
			0.437853	0.731913					0.523743	0.154888					0.436863	0.732368
			0.437974	0.731738					0.523892	0.157732					0.437049	0.731916
			0.438109	0.730396					0.524118	0.157368					0.437168	0.731174
			0.438267	0.72866					0.524324	0.154126					0.437306	0.731986
			0.438446	0.726906					0.524464	0.154768					0.437465	0.731537
			0.43861	0.725445					0.524613	0.155906					0.437635	0.732402
			0.438775	0.724433					0.524801	0.152313					0.437776	0.732427
			0.438911	0.725906					0.525017	0.152391					0.437919	0.732004
			0.439068	0.727029					0.52519	0.152139					0.438097	0.731658
			0.439221	0.72724					0.525428	0.1503					0.438226	0.7335
			0.439407	0.726229					0.525618	0.150094					0.438365	0.734893
			0.439543	0.726242					0.52584	0.151549					0.438491	0.735982
			0.439708	0.725594					0.526022	0.15252					0.438622	0.735661
			0.43983	0.726979					0.526178	0.153558					0.438788	0.736545
			0.439972	0.727606					0.526347	0.153522					0.438951	0.736537
			0.440102	0.72789					0.526504	0.151081					0.439126	0.735063
			0.440253	0.727476					0.526669	0.147424					0.439279	0.734175
			0.440405	0.725376					0.526901	0.147869					0.43939	0.735212
			0.440559	0.725337					0.527114	0.147233					0.43952	0.73376
			0.440694	0.724846					0.527338	0.148084					0.439664	0.733751
			0.44083	0.725331					0.527521	0.148928					0.43977	0.734767
			0.440974	0.724792					0.527702	0.148096					0.439907	0.734646
			0.441113	0.725329					0.527859	0.151054					0.440089	0.734636
			0.441251	0.725799					0.52802	0.150279					0.440255	0.735759
			0.441422	0.726982					0.528186	0.152723					0.440428	0.736434
			0.441566	0.727379					0.528357	0.14969					0.440579	0.735794
			0.441713	0.727221					0.528551	0.152448					0.440723	0.734902
			0.4419	0.728334					0.528718	0.152304					0.440873	0.735353
			0.442035	0.726098					0.528842	0.150732					0.441065	0.735167
			0.442182	0.725045					0.529045	0.148081					0.441208	0.735556
			0.442318	0.724333					0.529218	0.148264					0.441325	0.734447
			0.442445	0.724543					0.529398	0.14762					0.441439	0.733968
			0.442548	0.725291					0.529604	0.147603					0.4416	0.734783
			0.442672	0.7253					0.529791	0.147257					0.441749	0.733851
			0.442825	0.724546					0.529936	0.146045					0.441915	0.732317
			0.442986	0.72513					0.530099	0.144604					0.442099	0.731383
			0.443129	0.724747					0.530291	0.144737					0.442219	0.729593
			0.44326	0.725214					0.530502	0.142601					0.442347	0.729165
			0.443388	0.726629					0.530688	0.140715					0.442498	0.727398
			0.443558	0.72687					0.530839	0.140716					0.442642	0.726981
			0.443702	0.727207					0.53099	0.139795					0.442784	0.727559
			0.443893	0.727154					0.531128	0.139019					0.442954	0.726454
			0.444097	0.727645					0.531289	0.137392					0.443101	0.725179
			0.444279	0.728383					0.531471	0.136706					0.443266	0.723017
			0.444423	0.727291					0.531649	0.138019					0.44344	0.72314
			0.444555	0.726875					0.531829	0.139178					0.44358	0.723477
			0.444714	0.726758					0.531971	0.13853					0.443746	0.723183
			0.444872	0.727166					0.532152	0.135768					0.44388	0.722994
			0.445015	0.72657					0.532347	0.135222					0.444047	0.722287
			0.445156	0.727576					0.532527	0.138277					0.444184	0.721748
			0.445266	0.728575					0.532744	0.134163					0.444291	0.721282
			0.445404	0.728375					0.532937	0.133016					0.444404	0.7206
			0.445552	0.726624					0.533056	0.13087					0.444526	0.720292
			0.445705	0.727024					0.533226	0.127943					0.444636	0.719376
			0.445831	0.726762					0.533392	0.125442					0.444773	0.720306
			0.44596	0.727151					0.53356	0.122896					0.444908	0.719345
			0.446119	0.727669					0.533748	0.120816					0.445044	0.718326
			0.446271	0.727703					0.533936	0.120465					0.445215	0.720039
			0.446396	0.72733					0.534163	0.118972					0.44534	0.722866
			0.446568	0.726646					0.534325	0.120106					0.44546	0.722903
			0.446737	0.727111					0.534488	0.119757					0.445606	0.723447
			0.446854	0.729092					0.534702	0.120028					0.445757	0.72306
			0.447002	0.72935					0.534864	0.118739					0.445963	0.723486
			0.447163	0.72875					0.535042	0.12084					0.446159	0.723131
			0.447334	0.72725					0.535235	0.119565					0.446344	0.72193
			0.447463	0.726402					0.535384	0.120188					0.446493	0.720789
			0.447606	0.725539					0.535537	0.120649					0.446639	0.720083
			0.447734	0.724998					0.535715	0.120668					0.446795	0.720202
			0.44789	0.723299					0.535962	0.121671					0.446927	0.719912
			0.448006	0.72244					0.536156	0.123413					0.447068	0.719192
			0.448147	0.721834					0.536281	0.127983					0.447212	0.717802
			0.448316	0.721195					0.536408	0.128227					0.447328	0.718421
			0.448467	0.722567					0.536538	0.126753					0.447444	0.718348
			0.448596	0.723579					0.53671	0.127446					0.447586	0.716626
			0.448753	0.723788					0.536935	0.1259					0.44772	0.715328
			0.448908	0.724078					0.537131	0.127177					0.447866	0.714133
			0.449032	0.723316					0.537279	0.126707					0.448015	0.714128
			0.449187	0.722488					0.537413	0.128554					0.448166	0.712436
			0.44935	0.722119					0.53761	0.127922					0.44833	0.711557
			0.449471	0.722078					0.537809	0.128866					0.448478	0.711633
			0.449653	0.722269					0.538025	0.129917					0.448653	0.711502
			0.449796	0.721994					0.538217	0.127727					0.448791	0.711814
			0.44996	0.723098					0.538355	0.125495					0.448976	0.710902
			0.450136	0.722221					0.538542	0.122039					0.449099	0.710816
			0.450249	0.721409					0.538678	0.120936					0.44921	0.71145
			0.450385	0.720294					0.538835	0.120477					0.449314	0.7113
			0.450524	0.719982					0.538986	0.121066					0.449448	0.709905
			0.450678	0.718111					0.539204	0.12126					0.449647	0.708321
			0.450842	0.71789					0.539399	0.121364					0.449819	0.708551
			0.450982	0.717691					0.539609	0.11926					0.450002	0.708381
			0.451127	0.717407					0.539799	0.120245					0.450141	0.708078
			0.45125	0.716516					0.539985	0.119926					0.450258	0.706991
			0.451386	0.715081					0.540183	0.120924					0.450399	0.706271
			0.451545	0.713452					0.540368	0.122936					0.450522	0.7057
			0.451684	0.71367					0.540523	0.124136					0.450668	0.705197
			0.451797	0.712957					0.540652	0.124127					0.450814	0.703673
			0.451939	0.712279					0.540787	0.124243					0.450961	0.702704
			0.452106	0.710873					0.540946	0.123064					0.451079	0.701994
			0.452274	0.709116					0.541131	0.122181					0.451204	0.701409
			0.452407	0.708416					0.5413	0.12588					0.451349	0.701616
			0.452511	0.707649					0.541456	0.124133					0.451498	0.702406
			0.452665	0.708347					0.541618	0.122501					0.451642	0.701654
			0.452813	0.707498					0.541741	0.122182					0.451757	0.702863
			0.452953	0.706728					0.541911	0.122702					0.451924	0.703505
			0.453092	0.70724					0.542069	0.124556					0.452068	0.70237
			0.4532	0.70869					0.542235	0.119493					0.452199	0.702377
			0.453361	0.709644					0.542413	0.117916					0.452329	0.703434
			0.453472	0.710407					0.542586	0.118573					0.452464	0.703019
			0.453599	0.709635					0.542774	0.117889					0.45264	0.701799
			0.453756	0.708346					0.542978	0.118323					0.452779	0.701994
			0.453912	0.707336					0.543138	0.117909					0.452903	0.700651
			0.454054	0.707144					0.543309	0.119013					0.453053	0.699614
			0.454201	0.705008					0.543481	0.118436					0.453196	0.699665
			0.454344	0.705143					0.543591	0.117105					0.453345	0.699139
			0.454464	0.705608					0.543756	0.115634					0.453499	0.698818
			0.454593	0.704888					0.543896	0.112991					0.453658	0.698742
			0.454726	0.704735					0.544046	0.113892					0.453774	0.699153
			0.454862	0.704005					0.544229	0.11628					0.453911	0.698669
			0.455008	0.704546					0.544365	0.11355					0.454075	0.697019
			0.455162	0.7045					0.544562	0.113464					0.454204	0.697298
			0.455294	0.70504					0.544716	0.112354					0.454329	0.696713
			0.455415	0.704633					0.544899	0.109307					0.454469	0.694707
			0.455576	0.705132					0.545081	0.108158					0.454595	0.694275
			0.455732	0.704269					0.545234	0.106946					0.454702	0.69347
			0.455896	0.704051					0.545351	0.104467					0.454848	0.693049
			0.456047	0.702883					0.545519	0.0996075					0.455029	0.692545
			0.456199	0.701643					0.545686	0.101563					0.455155	0.691635
			0.456404	0.701713					0.545855	0.0997321					0.455265	0.69241
			0.456536	0.700641					0.546057	0.099949					0.455366	0.691993
			0.456634	0.701411					0.546227	0.100115					0.455557	0.691788
			0.456779	0.702164					0.546453	0.0999274					0.45573	0.6908
			0.456893	0.701321					0.546621	0.0985254					0.455907	0.690858
			0.457014	0.700859					0.546789	0.0942121					0.456058	0.691169
			0.457184	0.701415					0.546962	0.0933468					0.456162	0.68922
			0.45733	0.699942					0.547094	0.0902013					0.456303	0.689834
			0.457499	0.699698					0.54724	0.0889765					0.456438	0.68931
			0.457643	0.699313					0.547411	0.0889777					0.45654	0.689293
			0.457827	0.698315					0.547556	0.090131					0.456704	0.690232
			0.457986	0.699134					0.547746	0.0923729					0.456833	0.691369
			0.458127	0.697905					0.547928	0.0932889					0.456969	0.692308
			0.458247	0.699008					0.548084	0.0906116					0.457116	0.692405
			0.458369	0.700093					0.548247	0.0902987					0.457216	0.692397
			0.45849	0.70058					0.548448	0.0915687					0.457382	0.694081
			0.458588	0.700816					0.54863	0.0924258					0.457532	0.694472
			0.458716	0.699689					0.548802	0.092644					0.457636	0.695305
			0.458819	0.700712					0.548974	0.0917577					0.457751	0.693582
			0.458977	0.701015					0.549159	0.0915783					0.457895	0.69318
			0.45909	0.700829					0.549349	0.0922268					0.458058	0.693724
			0.459216	0.700727					0.549543	0.0918231					0.458189	0.694429
			0.459356	0.700503					0.549717	0.091231					0.458314	0.695159
			0.459472	0.700592					0.549864	0.0897842					0.458464	0.696339
			0.459588	0.699906					0.550028	0.0888853					0.458595	0.695243
			0.459728	0.699759					0.550231	0.0876578					0.45874	0.695825
			0.459882	0.702311					0.550408	0.0902677					0.45888	0.694938
			0.460032	0.702424					0.550563	0.0927149					0.459025	0.696003
			0.460166	0.702306					0.550712	0.0917329					0.459146	0.696239
			0.46028	0.702385					0.550895	0.0919691					0.459307	0.696516
			0.460411	0.701019					0.551098	0.0897626					0.459444	0.696106
			0.460564	0.700155					0.551282	0.0901345					0.459592	0.694966
			0.460708	0.699875					0.551445	0.0898846					0.459755	0.692619
			0.460859	0.70041					0.551614	0.0893139					0.459876	0.693321
			0.460968	0.699844					0.551752	0.0877789					0.460022	0.691962
			0.461107	0.696895					0.55192	0.0854218					0.460141	0.69186
			0.461269	0.696077					0.552072	0.0854295					0.460248	0.691932
			0.461426	0.69602					0.552238	0.0815285					0.46036	0.69219
			0.461561	0.695665					0.552378	0.0832607					0.46051	0.692355
			0.46171	0.694926					0.55254	0.0844735					0.460664	0.692795
			0.461843	0.694974					0.552696	0.0836053					0.46078	0.692612
			0.461942	0.696191					0.552837	0.0830572					0.460915	0.691913
			0.462057	0.696536					0.552981	0.0831682					0.461047	0.692082
			0.462186	0.695734					0.553113	0.0811895					0.461177	0.692209
			0.462336	0.696584					0.553227	0.0771271					0.46132	0.692616
			0.462492	0.698141					0.553378	0.0750179					0.461445	0.69233
			0.462586	0.697319					0.553567	0.0756611					0.461593	0.693383
			0.462735	0.696369					0.553705	0.0734269					0.461765	0.693978
			0.462882	0.695516					0.553849	0.0747513					0.46191	0.694466
			0.463014	0.694308					0.554004	0.0724534					0.462014	0.694768
			0.46312	0.693844					0.554199	0.0716828					0.462141	0.69515
			0.463243	0.694623					0.554397	0.0725644					0.46227	0.694847
			0.463387	0.694687					0.55453	0.071053					0.462454	0.694674
			0.463532	0.696099					0.554664	0.0691914					0.462603	0.694481
			0.463654	0.696403					0.55479	0.0673048					0.462756	0.693881
			0.463779	0.696215					0.554961	0.0686819					0.462905	0.692608
			0.46392	0.696636					0.55515	0.0677369					0.463014	0.694149
			0.464075	0.69662					0.555359	0.0701448					0.463152	0.694242
			0.464257	0.695867					0.55549	0.0696494					0.463283	0.693199
			0.464393	0.696605					0.55565	0.0677485					0.463389	0.69287
			0.464566	0.697196					0.555822	0.0678859					0.463504	0.692343
			0.464739	0.698021					0.555982	0.06803					0.46368	0.691959
			0.4649	0.697349					0.556158	0.0660952					0.463826	0.690524
			0.465062	0.696862					0.55632	0.0669984					0.463958	0.690439
			0.465208	0.697115					0.556477	0.0655416					0.464088	0.689218
			0.465359	0.697346					0.556659	0.0635654					0.464209	0.689333
			0.465491	0.696312					0.556791	0.0621428					0.464344	0.688845
			0.465617	0.6974					0.556918	0.0616769					0.464463	0.688228
			0.465761	0.697281					0.557041	0.0600362					0.464584	0.687754
			0.465887	0.696548					0.55723	0.0592854					0.464726	0.68682
			0.466024	0.699073					0.557421	0.0589644					0.46484	0.684638
			0.466153	0.697704					0.557545	0.0578304					0.464982	0.683501
			0.466302	0.697428					0.55771	0.0585902					0.465112	0.683442
			0.466408	0.696353					0.557894	0.0536456					0.465231	0.68246
			0.466538	0.695808					0.55806	0.0537682					0.465367	0.681569
			0.466676	0.695074					0.558274	0.0509544					0.465541	0.681339
			0.466813	0.695671					0.558458	0.0476228					0.465699	0.678905
			0.466942	0.696163					0.558611	0.0450983					0.46583	0.677312
			0.467072	0.695942					0.558762	0.0400201					0.465981	0.676909
			0.467185	0.695575					0.558922	0.0404165					0.466091	0.677671
			0.467306	0.694318					0.559093	0.0380586					0.466196	0.677338
			0.467424	0.694066					0.55928	0.034369					0.46635	0.67671
			0.46756	0.693809					0.55946	0.0340573					0.466516	0.678213
			0.467692	0.692941					0.559593	0.032234					0.466631	0.677249
			0.467848	0.692514					0.559725	0.031517					0.466735	0.67751
			0.467977	0.692725					0.559884	0.0303358					0.466864	0.675964
			0.468092	0.693103					0.560079	0.0288944					0.466975	0.674663
			0.468232	0.693192					0.560278	0.025953					0.467122	0.676513
			0.468363	0.692497					0.560433	0.0247082					0.467264	0.674878
			0.468485	0.692235					0.560572	0.0248504					0.467387	0.672652
			0.468592	0.691918					0.560667	0.0247168					0.467539	0.67287
			0.468729	0.69252					0.560838	0.0200532					0.467684	0.673086
			0.468837	0.692889					0.56102	0.0202866					0.467828	0.673669
			0.46894	0.69321					0.561166	0.0196337					0.467933	0.673321
			0.469079	0.693198					0.561313	0.0194315					0.46804	0.673084
			0.469189	0.692318					0.561483	0.0204666					0.468188	0.672467
			0.469315	0.692004					0.561617	0.0215208					0.468357	0.671786
			0.469436	0.691827					0.561807	0.0194209					0.468528	0.67306
			0.46955	0.691489					0.561954	0.0225934					0.468661	0.672426
			0.46969	0.690151					0.562077	0.0249298					0.468761	0.67213
			0.46985	0.691421					0.5622	0.0237252					0.468848	0.672006
			0.470014	0.690454					0.56235	0.0238041					0.468965	0.671355
			0.470129	0.688902					0.562538	0.0225274					0.469079	0.670345
			0.470262	0.688301					0.562714	0.0222333					0.469192	0.669098
			0.470392	0.690524					0.562844	0.0206883					0.46932	0.669343
			0.47054	0.690147					0.56297	0.0175832					0.469463	0.669633
			0.47069	0.690049					0.56315	0.0190747					0.469595	0.668095
			0.470831	0.689083					0.563309	0.019785					0.469713	0.669842
			0.470976	0.689132					0.563449	0.0192151					0.469897	0.668917
			0.471131	0.690405					0.563598	0.0189617					0.470026	0.668992
			0.471264	0.690493					0.563726	0.0178617					0.470167	0.668926
			0.471351	0.691507					0.56387	0.0156695					0.470346	0.668684
			0.471485	0.691411					0.564042	0.0159566					0.470503	0.666801
			0.471629	0.69171					0.56422	0.0126275					0.470653	0.666199
			0.47177	0.690921					0.564408	0.0139561					0.47083	0.665878
			0.471914	0.691433					0.564571	0.0145412					0.470959	0.666926
			0.472031	0.690294					0.564799	0.0151774					0.471095	0.665767
			0.472181	0.688645					0.564938	0.0149981					0.471258	0.6639
			0.472326	0.687645					0.565074	0.0116206					0.471372	0.663689
			0.472437	0.68638					0.565206	0.0129106					0.471476	0.664064
			0.47256	0.685948					0.565369	0.0121336					0.471586	0.664315
			0.472668	0.68537					0.565502	0.0108706					0.471686	0.663487
			0.472813	0.685013					0.565631	0.0126176					0.471792	0.662711
			0.47296	0.684289					0.565779	0.0124047					0.47191	0.66213
			0.473104	0.68275					0.56594	0.0118128					0.472029	0.659928
			0.473203	0.682388					0.566102	0.011302					0.472173	0.659807
			0.47332	0.680683					0.566285	0.00985522					0.472265	0.660562
			0.473442	0.678086					0.566494	0.00732276					0.472379	0.661857
			0.473521	0.677333					0.566672	0.00553515					0.472475	0.660429
			0.473647	0.676043					0.566811	0.00717341					0.47257	0.658676
			0.473796	0.674073					0.566989	0.00508246					0.472712	0.658955
			0.473933	0.673747					0.567176	0.00632586					0.472826	0.661518
			0.4741	0.67263					0.567315	0.00433994					0.472936	0.661521
			0.474228	0.671539					0.56749	0.00349875					0.473062	0.66119
			0.474354	0.670129					0.567671	0.00262713					0.473209	0.661232
			0.474487	0.670686					0.567813	0.00179454					0.47334	0.661514
			0.474606	0.672871					0.567975	0.00089932					0.473512	0.661455
			0.474732	0.67214					0.568121	-0.00117425					0.473651	0.661965
			0.474848	0.672179					0.568263	0.000183014					0.473791	0.66209
			0.474979	0.670833					0.568401	0.000205682					0.473906	0.662223
			0.4751	0.670254					0.568543	-0.0017284					0.474023	0.661229
			0.475257	0.670967					0.568721	-0.00169653					0.474159	0.660383
			0.475403	0.670056					0.568855	-0.00180067					0.474268	0.660926
			0.475519	0.669664					0.569006	-0.000805865					0.474383	0.66057
			0.47564	0.669244					0.569183	-0.00151703					0.474506	0.660231
			0.47579	0.666783					0.569346	-0.00240635					0.474649	0.661131
			0.475883	0.665533					0.569519	-0.00211165					0.474792	0.660533
			0.475983	0.664952					0.569656	-0.00189162					0.47493	0.660546
			0.47608	0.664659					0.569758	0.000698648					0.475047	0.660478
			0.47621	0.666396					0.56994	-0.00214438					0.475182	0.660444
			0.476375	0.667237					0.570124	0.000501468					0.475328	0.660156
			0.476514	0.667153					0.570277	0.00151998					0.475461	0.660054
			0.476639	0.66703					0.570437	-0.00056893					0.475575	0.659818
			0.476779	0.666991					0.57058	-0.00109822					0.475699	0.660796
			0.47692	0.666928					0.570735	-0.00123111					0.475837	0.659987
			0.477055	0.665873					0.570921	-0.000698034					0.475975	0.659575
			0.477188	0.66589					0.571086	-5.28096e-05					0.476123	0.661018
			0.477343	0.664175					0.571225	-0.00065368					0.476217	0.656856
			0.477481	0.663286					0.571366	0.00122948					0.476321	0.656011
			0.477588	0.663887					0.571486	0.00272049					0.476472	0.65512
			0.477709	0.664507					0.571629	0.00407748					0.47664	0.65424
			0.477856	0.664027					0.571767	0.00253103					0.476789	0.652868
			0.477951	0.661995					0.571907	0.00299799					0.476934	0.651829
			0.478059	0.660829					0.57203	0.00331321					0.477077	0.652943
			0.478181	0.660694					0.572164	0.00340371					0.477183	0.651517
			0.478286	0.660695					0.572336	0.00226929					0.477297	0.651097
			0.478411	0.660671					0.572479	0.00205671					0.477423	0.649057
			0.478569	0.661532					0.572614	0.00131041					0.477543	0.648409
			0.478718	0.661084					0.572768	-0.00142124					0.477668	0.647498
			0.478861	0.660527					0.572902	-0.00137598					0.477797	0.645834
			0.478995	0.661378					0.573022	-0.00349834					0.477894	0.645615
			0.479107	0.65961					0.573154	-0.00397431					0.478004	0.6454
			0.479226	0.658878					0.573307	-0.00594158					0.478112	0.645926
			0.479358	0.659821					0.573456	-0.0104985					0.478233	0.645215
			0.479479	0.661021					0.573597	-0.0123008					0.478405	0.644687
			0.479614	0.661327					0.573757	-0.0131846					0.47852	0.644718
			0.479744	0.661346					0.573954	-0.0148038					0.478649	0.644702
			0.479866	0.660834					0.574098	-0.0131083					0.47882	0.646958
			0.479973	0.661316					0.574273	-0.0132329					0.478925	0.646605
			0.480071	0.661608					0.574419	-0.012165					0.479025	0.647375
			0.48022	0.662332					0.574579	-0.0104566					0.479158	0.646613
			0.480365	0.662641					0.574763	-0.00817602					0.479285	0.64361
			0.480493	0.661923					0.574896	-0.00519686					0.479403	0.643268
			0.480597	0.662739					0.575021	-0.00563448					0.479581	0.643142
			0.480724	0.664294					0.575183	-0.00516562					0.479729	0.643289
			0.480856	0.665277					0.575342	-0.00485947					0.47984	0.641439
			0.481	0.665564					0.575489	-0.00739651					0.479962	0.640274
			0.481101	0.667024					0.575653	-0.00757967					0.480083	0.640868
			0.481249	0.665933					0.575816	-0.00563695					0.480211	0.638436
			0.481421	0.665979					0.57598	-0.00651928					0.480304	0.63919
			0.481527	0.666356					0.576126	-0.00639559					0.480398	0.638764
			0.481662	0.667575					0.576249	-0.0069961					0.480544	0.638383
			0.481827	0.665808					0.57642	-0.00804332					0.480687	0.637102
			0.481967	0.664467					0.576585	-0.00776464					0.480816	0.635333
			0.482104	0.664216					0.576744	-0.00937601					0.480908	0.6345
			0.482234	0.662648					0.576879	-0.0093301					0.481006	0.63323
			0.482356	0.663716					0.577036	-0.0089848					0.481132	0.633195
			0.482481	0.664357					0.577192	-0.0125701					0.481284	0.633276
			0.482614	0.663032					0.577319	-0.0120906					0.481419	0.633172
			0.48272	0.662973					0.577461	-0.0141192					0.48155	0.631416
			0.482851	0.664814					0.577578	-0.0150749					0.481709	0.630539
			0.482979	0.663544					0.577705	-0.0152311					0.48184	0.630985
			0.483093	0.664129					0.577836	-0.0166577					0.481938	0.630943
			0.483196	0.665048					0.578018	-0.0172196					0.482053	0.631677
			0.483313	0.664889					0.578162	-0.0206076					0.482187	0.630834
			0.483456	0.661551					0.578338	-0.0216849					0.482336	0.62909
			0.483546	0.662124					0.578496	-0.0220408					0.482439	0.628694
			0.483665	0.661711					0.578652	-0.0203285					0.482566	0.627811
			0.483816	0.661513					0.578814	-0.0206575					0.482678	0.625679
			0.483948	0.662162					0.578981	-0.0202538					0.482798	0.624522
			0.484072	0.661165					0.579114	-0.0202707					0.48291	0.623183
			0.484195	0.660105					0.579234	-0.0169929					0.483041	0.62293
			0.484329	0.660361					0.579378	-0.0167633					0.483138	0.623475
			0.484455	0.659191					0.579515	-0.0190512					0.483265	0.622235
			0.484567	0.658284					0.579691	-0.0171144					0.483408	0.620541
			0.484652	0.656727					0.57992	-0.016467					0.483558	0.620165
			0.484734	0.653981					0.580065	-0.0170748					0.483674	0.619016
			0.484827	0.654194					0.580169	-0.018191					0.483771	0.617732
			0.484958	0.653724					0.580288	-0.0170017					0.483878	0.618062
			0.485126	0.654369					0.580415	-0.0145046					0.484012	0.617865
			0.485236	0.653086					0.58056	-0.0142261					0.484132	0.617332
			0.485345	0.651526					0.580725	-0.0151569					0.484267	0.616662
			0.485452	0.65081					0.580901	-0.0145178					0.484415	0.616499
			0.485583	0.651693					0.58108	-0.0162203					0.484534	0.617096
			0.48568	0.652415					0.581231	-0.0187509					0.484691	0.617529
			0.485814	0.651614					0.581391	-0.0171996					0.484829	0.617194
			0.485954	0.650466					0.581535	-0.0143487					0.484928	0.617001
			0.486074	0.651214					0.581676	-0.0127751					0.485105	0.615969
			0.486183	0.651376					0.581854	-0.0127689					0.485244	0.614953
			0.48632	0.650172					0.582024	-0.0133318					0.485371	0.615081
			0.486461	0.650833					0.582182	-0.0132431					0.485481	0.616058
			0.48656	0.649515					0.582337	-0.00961077					0.485589	0.615821
			0.486666	0.648361					0.582493	-0.0088156					0.485684	0.61263
			0.486796	0.647703					0.58264	-0.00712323					0.48582	0.612392
			0.486915	0.647893					0.582761	-0.0070469					0.485915	0.611836
			0.487048	0.647823					0.582888	-0.00728513					0.486026	0.610316
			0.487158	0.646078					0.583026	-0.00718827					0.486182	0.610432
			0.487285	0.643901					0.583175	-0.00417978					0.486336	0.611187
			0.487398	0.64444					0.583336	-0.00371833					0.486487	0.609155
			0.48754	0.642812					0.583464	-0.0012346					0.486605	0.606559
			0.487678	0.642426					0.583587	-0.00171646					0.486696	0.607603
			0.487835	0.64243					0.583719	0.00103985					0.486792	0.608173
			0.487946	0.641064					0.583864	0.000198783					0.486914	0.608089
			0.488057	0.640686					0.584009	0.000833085					0.487014	0.607604
			0.488186	0.639656					0.584149	-0.00138265					0.487131	0.606115
			0.488318	0.639904					0.584264	0.000961357					0.487255	0.606024
			0.488433	0.640915					0.584423	0.00354148					0.487362	0.60599
			0.488525	0.639907					0.584575	0.00516101					0.487486	0.60694
			0.488646	0.641185					0.584763	0.00665697					0.487583	0.606571
			0.488799	0.641494					0.584916	0.00622322					0.487699	0.605414
			0.488943	0.640199					0.585101	0.00899341					0.487826	0.605497
			0.489077	0.640055					0.585219	0.00843674					0.487931	0.604184
			0.48918	0.640463					0.585342	0.00786525					0.488055	0.602242
			0.489289	0.639144					0.58547	0.00883501					0.488169	0.600849
			0.489405	0.640049					0.585635	0.00998467					0.488288	0.60092
			0.489493	0.639848					0.585786	0.0114567					0.488387	0.600391
			0.489632	0.641199					0.585931	0.0112008					0.488485	0.600232
			0.489762	0.642464					0.586079	0.00862941					0.488606	0.598196
			0.489862	0.64163					0.586239	0.0100394					0.488733	0.598753
			0.489978	0.642164					0.586428	0.00821392					0.488879	0.599364
			0.490103	0.642612					0.586593	0.00704639					0.488996	0.600589
			0.490219	0.640671					0.586718	0.00665298					0.489121	0.599926
			0.490363	0.639522					0.586894	0.00647838					0.489234	0.599121
			0.490501	0.640869					0.587059	0.0053084					0.489357	0.59829
			0.490617	0.640579					0.587206	0.0038733					0.489493	0.596557
			0.490742	0.640325					0.587366	0.002281					0.489625	0.594744
			0.490868	0.639034					0.587538	0.00255329					0.489739	0.591704
			0.491012	0.637904					0.587732	0.00358497					0.489867	0.590093
			0.491152	0.638254					0.58787	0.00406382					0.489966	0.589339
			0.491254	0.638845					0.588011	0.00534603					0.490067	0.587043
			0.491374	0.638655					0.588188	0.00520723					0.490164	0.585196
			0.491474	0.638321					0.588327	0.00572494					0.490274	0.585691
			0.491611	0.636732					0.588467	0.00405583					0.49042	0.584723
			0.491722	0.637078					0.588608	0.00674954					0.490575	0.581768
			0.491817	0.63735					0.588725	0.00761189					0.49073	0.581295
			0.491939	0.638047					0.588857	0.00797837					0.490854	0.58225
			0.49208	0.638819					0.589007	0.00757285					0.490972	0.580919
			0.492222	0.639363					0.589125	0.00896241					0.491061	0.580542
			0.492366	0.639896					0.589292	0.00827111					0.491158	0.578492
			0.492522	0.640411					0.589458	0.00916897					0.491286	0.577838
			0.492615	0.639232					0.589624	0.00909318					0.491379	0.577024
			0.492735	0.637031					0.589786	0.00929136					0.491478	0.575904
			0.492874	0.63778					0.58991	0.00770994					0.491653	0.579027
			0.492981	0.637969					0.590041	0.00528138					0.49179	0.579162
			0.493107	0.636428					0.590197	0.00334004					0.491929	0.576374
			0.493223	0.636277					0.590307	-0.00111514					0.492032	0.575813
			0.493347	0.635095					0.590424	0.000910943					0.492148	0.575662
			0.493486	0.633579					0.590599	0.00274084					0.492285	0.577594
			0.493594	0.632252					0.590781	0.00348765					0.492407	0.576952
			0.493709	0.631048					0.590932	0.00414905					0.492536	0.578661
			0.493826	0.629258					0.591105	0.00437587					0.492672	0.576888
			0.493961	0.628198					0.591228	0.0060099					0.492782	0.577966
			0.494091	0.626982					0.591423	0.00533478					0.492873	0.576983
			0.494203	0.628954					0.5916	0.0049319					0.492992	0.577998
			0.4943	0.630847					0.591708	0.00444782					0.493108	0.577167
			0.494433	0.63025					0.591834	0.00523332					0.49324	0.575128
			0.494557	0.630715					0.591961	0.00354845					0.493359	0.575414
			0.494664	0.629316					0.592137	-0.000247085					0.49347	0.576466
			0.494766	0.628859					0.592356	0.00204357					0.493611	0.574522
			0.494856	0.630874					0.592527	0.00305078					0.49375	0.570121
			0.494973	0.630479					0.592661	-3.40018e-05					0.493885	0.569582
			0.49508	0.629014					0.592805	-0.00079309					0.493982	0.56791
			0.495187	0.628262					0.593021	-0.00114136					0.494064	0.565793
			0.495301	0.626623					0.593184	-0.00314546					0.494188	0.566328
			0.495412	0.626258					0.593369	-0.00310895					0.494339	0.564884
			0.495542	0.626103					0.593529	-0.00306686					0.494427	0.564496
			0.495662	0.624734					0.593733	-0.00235051					0.494533	0.564961
			0.495782	0.62332					0.593872	-0.0015557					0.494647	0.564098
			0.495896	0.623338					0.594017	-0.00114397					0.494785	0.564424
			0.495986	0.624589					0.594149	-0.000586989					0.494918	0.56432
			0.496079	0.622257					0.59428	0.00100335					0.49504	0.563978
			0.496182	0.621226					0.59443	0.00252588					0.495188	0.563907
			0.496315	0.620427					0.594563	0.00237495					0.495365	0.563498
			0.496426	0.61812					0.594688	0.00249347					0.495481	0.560123
			0.496538	0.619122					0.594796	0.00387769					0.495609	0.56298
			0.496651	0.619329					0.594928	0.00409895					0.495711	0.562403
			0.49678	0.618876					0.595068	0.00216482					0.495864	0.561775
			0.496912	0.618936					0.595223	0.00355589					0.49601	0.560603
			0.497034	0.616586					0.595364	0.00348652					0.496097	0.560525
			0.497178	0.615139					0.595528	0.00129317					0.496222	0.559621
			0.497312	0.613972					0.595673	0.00332523					0.496322	0.559477
			0.497417	0.613438					0.595841	0.00364724					0.496422	0.558555
			0.49757	0.613233					0.595996	0.00344377					0.496531	0.557797
			0.497697	0.613549					0.59614	0.00334419					0.496662	0.557212
			0.497803	0.610845					0.596283	0.00527737					0.496769	0.556496
			0.497918	0.609501					0.596425	0.00876479					0.496843	0.553503
			0.498025	0.607406					0.596542	0.00881216					0.496948	0.554231
			0.498152	0.607172					0.596648	0.0102425					0.497095	0.553354
			0.498289	0.605728					0.596796	0.0113004					0.497223	0.551645
			0.498409	0.604029					0.596988	0.0118125					0.497332	0.552013
			0.498538	0.602874					0.597165	0.0128225					0.497453	0.549941
			0.498671	0.601235					0.59735	0.014252					0.49757	0.547973
			0.498781	0.601898					0.597509	0.0118509					0.497699	0.546097
			0.498881	0.601897					0.597673	0.0117824					0.497792	0.546795
			0.499005	0.601568					0.597859	0.0114728					0.497908	0.544447
			0.499108	0.600547					0.598036	0.0110876					0.498018	0.545734
			0.499218	0.59919					0.598189	0.0115412					0.498132	0.547057
			0.499318	0.596863					0.598328	0.0121864					0.498229	0.54592
			0.499425	0.594345					0.598504	0.0117876					0.498343	0.544699
			0.499542	0.593629					0.598684	0.0128936					0.498459	0.544046
			0.499648	0.592565					0.598831	0.0127956					0.498567	0.546802
			0.49976	0.591867					0.598998	0.0126348					0.498664	0.546656
			0.499868	0.59208					0.599103	0.0118853					0.498778	0.546681
			0.500027	0.592402					0.599244	0.0131384					0.498888	0.545129
			0.500102	0.591544					0.599393	0.0140693					0.498999	0.543836
			0.500248	0.591484					0.599536	0.016147					0.499118	0.543821
			0.500386	0.591304					0.599676	0.0170078					0.49924	0.543518
			0.500512	0.590801					0.599833	0.0160248					0.499377	0.543333
			0.50061	0.591624					0.599974	0.0153972					0.499487	0.541574
			0.50073	0.589772					0.600132	0.0138113					0.499593	0.539498
			0.500883	0.589438					0.600304	0.0139546					0.49969	0.53862
			0.501017	0.588756					0.600467	0.0117884					0.499778	0.536855
			0.501141	0.586669					0.600619	0.00953106					0.499876	0.537953
			0.50125	0.588345					0.600797	0.011637					0.499975	0.536673
			0.501361	0.589818					0.600955	0.0120925					0.50009	0.53821
			0.501455	0.587643					0.601099	0.0119063					0.500249	0.535628
			0.501542	0.586065					0.601277	0.00886385					0.500367	0.536279
			0.501659	0.584013					0.601501	0.00873326					0.500503	0.53602
			0.501785	0.581943					0.601653	0.00732286					0.500609	0.533708
			0.501888	0.584206					0.601798	0.00666986					0.500711	0.531178
			0.501997	0.582587					0.601965	0.00654184					0.50079	0.527549
			0.502133	0.582316					0.60214	0.00527032					0.500929	0.524409
			0.502271	0.583545					0.602302	0.00487648					0.501056	0.523989
			0.502393	0.582455					0.60242	0.00434717					0.501137	0.521804
			0.502484	0.580464					0.602547	0.00735312					0.501234	0.520407
			0.502615	0.58047					0.602688	0.00775545					0.501366	0.518572
			0.502726	0.57939					0.602857	0.00780456					0.501471	0.518426
			0.502834	0.580926					0.603026	0.00778638					0.501586	0.517271
			0.502964	0.581707					0.603146	0.00853734					0.501706	0.517877
			0.503082	0.581368					0.603278	0.00892293					0.501793	0.517166
			0.503183	0.580645					0.603405	0.00928368					0.501876	0.517732
			0.503286	0.580838					0.603556	0.00926828					0.501995	0.520448
			0.503403	0.580734					0.603691	0.00957944					0.502151	0.519253
			0.503493	0.580266					0.60385	0.0110622					0.502296	0.518773
			0.503629	0.581224					0.603974	0.00881196					0.502425	0.518298
			0.503771	0.579582					0.604138	0.0101312					0.502581	0.517998
			0.503876	0.578551					0.60432	0.00977653					0.502721	0.515109
			0.50396	0.579019					0.604491	0.0098033					0.50285	0.513949
			0.504081	0.577421					0.604628	0.0121416					0.502954	0.514148
			0.504191	0.575862					0.604761	0.0134735					0.503057	0.513615
			0.504298	0.575982					0.604927	0.0103966					0.503175	0.513859
			0.504416	0.576113					0.605079	0.0107429					0.503309	0.513328
			0.504544	0.575794					0.605266	0.00975245					0.503411	0.513145
			0.504642	0.576378					0.605456	0.00805121					0.503509	0.508443
			0.504735	0.577299					0.605621	0.00866583					0.503626	0.509514
			0.504845	0.577055					0.60578	0.0115786					0.503756	0.509422
			0.504926	0.575475					0.605964	0.0163888					0.503849	0.508345
			0.505011	0.576242					0.606148	0.0151861					0.503954	0.508462
			0.50514	0.577157					0.606316	0.0142118					0.504085	0.507866
			0.505277	0.577324					0.606453	0.0127604					0.504265	0.507596
			0.505414	0.578243					0.606628	0.0106452					0.504399	0.505219
			0.505523	0.580001					0.606791	0.00847397					0.504509	0.503246
			0.505633	0.579622					0.606934	0.00564272					0.504592	0.501726
			0.505767	0.581277					0.607057	0.00510679					0.504711	0.502972
			0.505882	0.578892					0.60717	0.0061539					0.504829	0.500409
			0.50598	0.575932					0.607288	0.00482686					0.504964	0.499867
			0.506096	0.576297					0.607413	0.00383841					0.505089	0.501116
			0.506213	0.57669					0.607587	0.00306819					0.505169	0.499882
			0.50633	0.576919					0.607752	0.00231956					0.505274	0.497933
			0.506463	0.576532					0.607884	0.00038662					0.505401	0.497458
			0.506561	0.575107					0.608073	-0.00239632					0.505527	0.497651
			0.506644	0.57416					0.608247	-0.00213791					0.505626	0.49885
			0.506765	0.572542					0.608384	-0.00305782					0.505724	0.49922
			0.506871	0.57147					0.608567	-0.00345873					0.505832	0.500112
			0.506989	0.572935					0.608747	-0.00188261					0.505957	0.499469
			0.507094	0.574026					0.608909	-0.00299939					0.506063	0.500133
			0.507207	0.573872					0.609094	-0.00462078					0.506161	0.499784
			0.507331	0.574657					0.609294	-0.00435854					0.506251	0.499072
			0.507459	0.574818					0.609488	-0.00332529					0.506342	0.497213
			0.507592	0.573006					0.609639	-0.00365196					0.506454	0.495738
			0.507705	0.569472					0.609803	-0.00323368					0.506557	0.494478
			0.507827	0.569467					0.609949	-0.00505008					0.506667	0.493368
			0.507948	0.569782					0.610077	-0.00571893					0.506767	0.494758
			0.508062	0.569928					0.610184	-0.0067753					0.506874	0.491811
			0.508213	0.569762					0.610279	-0.00721161					0.506988	0.492002
			0.508334	0.567369					0.610453	-0.00705581					0.507098	0.488956
			0.508443	0.566663					0.610671	-0.0104405					0.507217	0.488521
			0.508547	0.567886					0.610846	-0.00983107					0.507306	0.489013
			0.508635	0.565411					0.611017	-0.00962498					0.507416	0.490638
			0.508721	0.56517					0.611151	-0.0103893					0.507536	0.490239
			0.508865	0.564185					0.611323	-0.0088617					0.507673	0.489184
			0.508994	0.560849					0.611475	-0.0122758					0.507807	0.487874
			0.509094	0.561798					0.61165	-0.0117073					0.50793	0.487545
			0.50918	0.559676					0.611823	-0.0107138					0.50804	0.486174
			0.509287	0.557178					0.611996	-0.00896633					0.508161	0.486132
			0.509384	0.555919					0.612153	-0.00896236					0.508268	0.484579
			0.509465	0.55491					0.612279	-0.00855058					0.50837	0.486797
			0.509597	0.554552					0.612431	-0.00975154					0.508473	0.487706
			0.509723	0.552555					0.612557	-0.00940282					0.50858	0.487259
			0.509874	0.550643					0.612719	-0.0104922					0.508668	0.486666
			0.509977	0.550674					0.612838	-0.00955607					0.508763	0.483865
			0.51008	0.54978					0.61298	-0.0101539					0.508909	0.483024
			0.510207	0.548684					0.613079	-0.0117867					0.509026	0.483327
			0.510327	0.548027					0.613202	-0.0123148					0.509133	0.484785
			0.510423	0.545573					0.613373	-0.0124588					0.50927	0.484347
			0.510525	0.544204					0.613561	-0.0123453					0.509432	0.482832
			0.510626	0.5424					0.613751	-0.0100767					0.509573	0.482014
			0.510746	0.540518					0.613888	-0.0104261					0.509673	0.479926
			0.510876	0.539932					0.614022	-0.0099331					0.50975	0.479258
			0.510988	0.541485					0.614178	-0.0101697					0.509851	0.478364
			0.511069	0.540733					0.614359	-0.00867776					0.509936	0.476819
			0.511177	0.541653					0.614542	-0.00927619					0.510027	0.475136
			0.511277	0.539312					0.61467	-0.00833088					0.510097	0.473887
			0.511374	0.539077					0.614834	-0.00883826					0.510234	0.472653
			0.511507	0.538993					0.615042	-0.00793456					0.510387	0.474266
			0.511632	0.537995					0.615282	-0.00992767					0.510509	0.472649
			0.511765	0.537313					0.615469	-0.0105619					0.510607	0.471499
			0.511899	0.537731					0.615653	-0.0143755					0.510721	0.468213
			0.512051	0.536711					0.615783	-0.0141356					0.510835	0.467833
			0.512175	0.533986					0.615946	-0.0159345					0.510957	0.467101
			0.512289	0.532586					0.616121	-0.0155501					0.511068	0.464997
			0.512375	0.530557					0.616299	-0.0147877					0.511212	0.463355
			0.512457	0.529921					0.616454	-0.0160785					0.511325	0.461337
			0.51256	0.530996					0.616606	-0.0164857					0.511392	0.456431
			0.512686	0.527472					0.616765	-0.0175655					0.511492	0.454787
			0.512828	0.526543					0.61695	-0.0203549					0.511573	0.45407
			0.512976	0.527703					0.617147	-0.0214787					0.511669	0.454195
			0.513062	0.528857					0.617312	-0.0186414					0.511773	0.449402
			0.513177	0.528334					0.617443	-0.0196639					0.511913	0.446923
			0.513287	0.528085					0.617575	-0.0155685					0.512048	0.445632
			0.513388	0.525238					0.617741	-0.0151679					0.512186	0.443861
			0.513493	0.524674					0.617889	-0.0145637					0.512298	0.445541
			0.513583	0.52199					0.61802	-0.0109911					0.512403	0.446662
			0.513687	0.517046					0.618198	-0.00965902					0.51254	0.443951
			0.513822	0.518502					0.618362	-0.00871922					0.512644	0.444647
			0.513926	0.519668					0.618521	-0.0120065					0.512736	0.443767
			0.514014	0.519314					0.618612	-0.0105999					0.512857	0.441671
			0.514113	0.519003					0.618743	-0.00683075					0.512964	0.440304
			0.514243	0.515909					0.618921	-0.00336524					0.513089	0.440667
			0.514373	0.515582					0.619096	-0.00376427					0.513216	0.441155
			0.514489	0.5131					0.619278	-0.00179522					0.513317	0.439671
			0.514607	0.511977					0.619445	-0.000451752					0.513423	0.437687
			0.514691	0.512754					0.619605	0.000205499					0.513545	0.436699
			0.514803	0.51119					0.619795	0.00146523					0.513652	0.434761
			0.514908	0.510704					0.619915	0.000701063					0.513781	0.433986
			0.515007	0.509805					0.620056	0.00126786					0.513895	0.433289
			0.515103	0.509809					0.620206	0.00125879					0.514	0.432179
			0.515223	0.508872					0.620357	0.00440508					0.514083	0.430859
			0.515318	0.508711					0.620526	0.00376829					0.514189	0.431786
			0.515411	0.507686					0.620682	0.00338649					0.514281	0.429704
			0.515506	0.508094					0.620833	0.00322076					0.514368	0.430147
			0.515619	0.506796					0.621004	0.00330072					0.514469	0.428951
			0.515707	0.507066					0.621168	0.00442511					0.514578	0.42711
			0.515827	0.507677					0.62131	0.00516911					0.514708	0.427089
			0.515933	0.503854					0.621493	0.00773167					0.514781	0.425996
			0.516019	0.502389					0.621653	0.00744756					0.514863	0.424512
			0.516099	0.502683					0.621831	0.00612374					0.514981	0.423295
			0.516239	0.502286					0.622014	0.00626172					0.515099	0.422915
			0.516355	0.500278					0.622184	0.00558335					0.515207	0.424418
			0.516468	0.50113					0.622331	0.00276477					0.515316	0.424572
			0.516587	0.500326					0.622483	0.00230763					0.51542	0.422113
			0.516682	0.501308					0.62268	0.00330011					0.51553	0.419533
			0.516774	0.499633					0.622842	0.00450311					0.515631	0.420306
			0.516853	0.498382					0.622991	0.00607842					0.515738	0.420266
			0.516966	0.496576					0.623129	0.00483568					0.515867	0.417149
			0.517097	0.498283					0.623287	0.00349241					0.515981	0.417627
			0.517213	0.498171					0.623449	0.00410963					0.51607	0.416332
			0.517315	0.497333					0.623644	0.00372556					0.516184	0.415918
			0.517399	0.495485					0.623851	0.00366956					0.516296	0.416083
			0.517507	0.494892					0.624014	0.00613929					0.516424	0.415369
			0.517613	0.492088					0.624152	0.00904166					0.516523	0.414722
			0.517722	0.490939					0.624335	0.0104374					0.516599	0.414887
			0.517847	0.491465					0.624514	0.0115702					0.516711	0.414904
			0.517998	0.494417					0.624642	0.0125889					0.516825	0.414154
			0.518124	0.493351					0.624774	0.0132318					0.516915	0.415197
			0.518244	0.492069					0.624948	0.0132223					0.517061	0.416586
			0.518351	0.490309					0.625113	0.0113243					0.51715	0.41518
			0.518465	0.488457					0.625299	0.0144224					0.517291	0.414854
			0.518572	0.488189					0.625441	0.0131917					0.517404	0.413288
			0.518688	0.486822					0.625563	0.0112964					0.517483	0.413598
			0.518798	0.487953					0.625734	0.0132537					0.517591	0.411496
			0.518906	0.485138					0.625911	0.00987468					0.517719	0.411836
			0.518998	0.483514					0.626087	0.00977096					0.51781	0.410453
			0.519092	0.483164					0.626252	0.00811803					0.517909	0.409151
			0.5192	0.482803					0.626386	0.00447033					0.518038	0.409616
			0.519299	0.481206					0.626586	0.00290548					0.518153	0.409754
			0.519383	0.481257					0.626852	0.00224257					0.518259	0.407765
			0.519489	0.478773					0.627049	0.00526564					0.518357	0.40888
			0.51961	0.475964					0.627197	0.00554905					0.518467	0.407701
			0.519711	0.477392					0.627336	0.00584133					0.518602	0.406045
			0.519843	0.477086					0.627496	0.00794176					0.518718	0.405538
			0.51996	0.478327					0.627659	0.00893166					0.518809	0.407447
			0.520074	0.4777					0.627775	0.00945237					0.518925	0.406445
			0.520232	0.472706					0.627975	0.0096511					0.519037	0.40615
			0.52034	0.473357					0.628141	0.0121544					0.519134	0.407454
			0.520441	0.471751					0.62829	0.0107722					0.519235	0.408896
			0.520522	0.471009					0.628436	0.0127653					0.519362	0.40883
			0.520637	0.470296					0.628604	0.0132723					0.519478	0.407226
			0.520748	0.473434					0.628782	0.0135354					0.519589	0.404475
			0.520855	0.469981					0.628902	0.0108952					0.519698	0.402942
			0.520944	0.468731					0.629056	0.011857					0.519801	0.401712
			0.521032	0.466742					0.629239	0.00979022					0.519898	0.402327
			0.521171	0.465022					0.629376	0.00721646					0.520006	0.403077
			0.521318	0.463222					0.629528	0.00737233					0.52012	0.400367
			0.521436	0.459949					0.629654	0.00988622					0.520258	0.398194
			0.521546	0.459748					0.629831	0.0111608					0.520353	0.396191
			0.52162	0.459491					0.630031	0.00977091					0.520437	0.397872
			0.521722	0.458426					0.630189	0.00783755					0.520538	0.397087
			0.521812	0.457413					0.630361	0.00721508					0.520653	0.396362
			0.521909	0.459238					0.630548	0.00652044					0.520731	0.397787
			0.522008	0.45854					0.630744	0.00481194					0.52082	0.39888
			0.522105	0.458955					0.630941	0.00384845					0.520902	0.398202
			0.522204	0.459039					0.631099	0.00300255					0.520992	0.396714
			0.522324	0.459339					0.631282	0.00270031					0.521131	0.394714
			0.522416	0.458094					0.631499	0.00299713					0.521247	0.391923
			0.522503	0.455966					0.63166	0.0019248					0.521343	0.387954
			0.52259	0.455439					0.631798	0.00380501					0.521463	0.385552
			0.522729	0.454908					0.631915	0.00314002					0.521577	0.383798
			0.522855	0.453878					0.632073	0.00485237					0.521703	0.38551
			0.522959	0.451828					0.632206	0.00411552					0.521814	0.382164
			0.523099	0.452164					0.632328	0.00635241					0.521908	0.380548
			0.523217	0.452347					0.632467	0.00455052					0.522008	0.378696
			0.523333	0.453089					0.632622	0.00438205					0.522103	0.377042
			0.523446	0.451763					0.632785	0.00495399					0.522228	0.37786
			0.523541	0.449425					0.63299	0.00809203					0.522325	0.377693
			0.523614	0.448766					0.633143	0.00510347					0.522438	0.380144
			0.523732	0.447301					0.633319	0.00678189					0.522544	0.377454
			0.523816	0.444133					0.633444	0.00786331					0.522632	0.375732
			0.523921	0.442295					0.633586	0.00810449					0.522712	0.375282
			0.524007	0.442837					0.633777	0.00949045					0.52283	0.375495
			0.524096	0.440042					0.634003	0.00531656					0.522936	0.374479
			0.524193	0.440259					0.634221	0.00728137					0.523018	0.376922
			0.524298	0.438859					0.63438	0.00841091					0.523141	0.374897
			0.524379	0.439923					0.634542	0.00729962					0.523281	0.371892
			0.524501	0.442954					0.634698	0.00814886					0.523386	0.371537
			0.524594	0.439169					0.634888	0.00759492					0.523492	0.370691
			0.524719	0.437432					0.635074	0.00975795					0.523596	0.36925
			0.524834	0.435898					0.635306	0.00964848					0.523709	0.368866
			0.524933	0.432915					0.635495	0.00735162					0.523833	0.36732
			0.525071	0.431978					0.635623	0.00900966					0.523946	0.36978
			0.525186	0.430549					0.635783	0.00873038					0.524044	0.367983
			0.525292	0.428968					0.635971	0.00883619					0.524142	0.365005
			0.525418	0.428563					0.636143	0.00716119					0.524243	0.365589
			0.525533	0.427033					0.636268	0.00681443					0.524327	0.361504
			0.525653	0.428197					0.636402	0.0070894					0.524427	0.360754
			0.52577	0.427885					0.636594	0.00715556					0.524529	0.359166
			0.525894	0.426549					0.636807	0.00967582					0.52462	0.359302
			0.526007	0.426583					0.637011	0.00981303					0.524734	0.356133
			0.526122	0.426254					0.63715	0.00747147					0.524887	0.356163
			0.526247	0.423277					0.637317	0.00712454					0.524983	0.355388
			0.526377	0.423565					0.637509	0.00767787					0.525075	0.354747
			0.52649	0.423644					0.637642	0.00519472					0.525168	0.355126
			0.526615	0.424902					0.637815	0.00838793					0.525273	0.353655
			0.52673	0.423721					0.637983	0.00647449					0.525396	0.352354
			0.526839	0.42291					0.638158	0.00589063					0.525491	0.351703
			0.526913	0.424013					0.638335	0.00563903					0.525569	0.354379
			0.527007	0.423964					0.638484	0.00639078					0.525682	0.353626
			0.527107	0.422898					0.638626	0.00525344					0.525838	0.356398
			0.527191	0.423756					0.638793	0.00579921					0.525972	0.356271
			0.527278	0.424525					0.638925	0.00676074					0.526077	0.356924
			0.527364	0.420579					0.639056	0.0093221					0.526189	0.354426
			0.527478	0.419248					0.639222	0.00928217					0.526341	0.355834
			0.527577	0.417055					0.639425	0.00958302					0.526436	0.35634
			0.527678	0.415834					0.639633	0.00999208					0.526557	0.357721
			0.527774	0.418046					0.639797	0.00789548					0.526655	0.356996
			0.527878	0.415465					0.639935	0.00742144					0.526733	0.356851
			0.527999	0.412694					0.640116	0.0064174					0.526825	0.357113
			0.528101	0.412731					0.640281	0.00606034					0.526925	0.355786
			0.528162	0.41233					0.640436	0.00715491					0.527023	0.356254
			0.528258	0.412021					0.640599	0.00663074					0.527109	0.35512
			0.528352	0.411353					0.640745	0.0061495					0.527219	0.354952
			0.528438	0.412813					0.640912	0.00173358					0.527313	0.357128
			0.528537	0.413042					0.641092	0.000543585					0.527406	0.358701
			0.528679	0.412288					0.641281	0.00157172					0.527524	0.357405
			0.528781	0.41025					0.641497	0.000267128					0.527619	0.359953
			0.528874	0.408772					0.641657	-0.000568871					0.527704	0.35875
			0.528974	0.409889					0.641861	-0.00277709					0.527764	0.354822
			0.529084	0.40943					0.642059	-0.00448385					0.527831	0.35367
			0.529195	0.410538					0.642215	-0.00624268					0.527919	0.352895
			0.529322	0.409142					0.642393	-0.0057726					0.52801	0.35522
			0.529428	0.408185					0.642565	-0.00448235					0.528101	0.354561
			0.52954	0.407475					0.642731	-0.00507937					0.528231	0.357754
			0.52965	0.409508					0.642909	-0.00394119					0.528343	0.35734
			0.529753	0.410036					0.643037	-0.00387481					0.528458	0.357137
			0.529822	0.408463					0.64317	-0.00290748					0.528582	0.356392
			0.529915	0.409044					0.643349	-0.00162831					0.528714	0.357696
			0.530004	0.409854					0.64357	0.00224389					0.528836	0.357536
			0.5301	0.406778					0.64378	0.00257161					0.528934	0.360672
			0.530211	0.407617					0.643965	0.00281365					0.529052	0.358548
			0.530315	0.407047					0.644111	-0.000800897					0.529165	0.359028
			0.530421	0.40499					0.644284	-0.00042382					0.529275	0.3584
			0.530518	0.402957					0.644478	-0.00221947					0.529382	0.358534
			0.530625	0.400361					0.644633	-0.00302057					0.529469	0.358787
			0.530726	0.401465					0.644783	-0.00126496					0.529594	0.360034
			0.530833	0.401524					0.644946	-0.000473619					0.529711	0.360254
			0.530945	0.399544					0.645139	-0.00246936					0.529818	0.358912
			0.53107	0.400352					0.645296	-0.00168359					0.52994	0.355454
			0.531157	0.399999					0.645456	-0.00404668					0.530048	0.356153
			0.531248	0.398468					0.645661	-0.00575478					0.530152	0.356459
			0.531353	0.395096					0.645793	-0.00570299					0.530267	0.355832
			0.531463	0.395335					0.645933	-0.00578043					0.530358	0.35575
			0.531545	0.39469					0.646093	-0.00879498					0.530451	0.356333
			0.531633	0.394597					0.646245	-0.0069633					0.530541	0.354578
			0.531738	0.394765					0.646426	-0.00488091					0.530622	0.351962
			0.531836	0.393647					0.64663	-0.00519299					0.530723	0.351652
			0.531936	0.396074					0.646827	-0.00783442					0.530829	0.349736
			0.532026	0.3965					0.646979	-0.00920869					0.530909	0.350635
			0.532114	0.396929					0.647143	-0.00890989					0.531005	0.347642
			0.532199	0.398265					0.647308	-0.00920143					0.531073	0.343954
			0.532316	0.400479					0.647558	-0.00840418					0.531158	0.344987
			0.532428	0.399744					0.647731	-0.00804412					0.531277	0.33913
			0.532548	0.397444					0.647886	-0.00798533					0.531375	0.337029
			0.532644	0.394736					0.648048	-0.00788289					0.531477	0.336419
			0.532745	0.393858					0.648215	-0.0080364					0.531583	0.336118
			0.53285	0.39426					0.648383	-0.00793091					0.531725	0.334676
			0.532952	0.394859					0.648545	-0.00609972					0.531815	0.334824
			0.53307	0.394939					0.648736	-0.007426					0.531889	0.334028
			0.533176	0.393426					0.648956	-0.00779895					0.531987	0.334144
			0.533289	0.391763					0.64915	-0.00854992					0.532077	0.334339
			0.533387	0.38999					0.649338	-0.00882411					0.53218	0.331618
			0.533479	0.389571					0.649484	-0.00886504					0.532314	0.330212
			0.5336	0.389094					0.649662	-0.00837006					0.532439	0.329819
			0.533715	0.389895					0.649832	-0.0054086					0.532554	0.329057
			0.533839	0.387312					0.649977	-0.00724151					0.532638	0.328924
			0.533943	0.386821					0.650141	-0.00625701					0.532715	0.326062
			0.534021	0.387173					0.650319	-0.00639703					0.53282	0.32587
			0.534099	0.388242					0.65047	-0.00429975					0.532943	0.322328
			0.534199	0.388097					0.650693	-0.00228691					0.533029	0.321583
			0.534311	0.388341					0.650872	-0.00247516					0.533106	0.319871
			0.534393	0.38684					0.651052	-0.00363118					0.533204	0.320273
			0.534504	0.385987					0.651282	-0.00408123					0.533311	0.319556
			0.53462	0.386235					0.651504	-0.0011879					0.53341	0.320075
			0.534735	0.384761					0.651672	6.25308e-08					0.533526	0.31819
			0.534846	0.382743					0.651829	-0.000350345					0.533596	0.319549
			0.534952	0.37846					0.651991	6.08113e-05					0.533685	0.320234
			0.535037	0.37758					0.652159	0.000999101					0.533791	0.320863
			0.535133	0.377424					0.652303	0.0012916					0.533907	0.319942
			0.535244	0.375339					0.652471	0.00256536					0.534033	0.32082
			0.535346	0.372887					0.652631	0.00302919					0.534163	0.320709
			0.53547	0.373412					0.652837	0.00549101					0.53429	0.321029
			0.535568	0.374507					0.653007	0.00300209					0.534408	0.320355
			0.535703	0.374485					0.653182	0.0049181					0.53451	0.317291
			0.535846	0.375866					0.653375	0.000662772					0.534611	0.318634
			0.535938	0.376801					0.653555	0.00280757					0.53473	0.316994
			0.536032	0.37461					0.653699	0.00336079					0.534838	0.318106
			0.536114	0.374052					0.653848	0.000555454					0.534929	0.316429
			0.536228	0.372645					0.653995	0.0016496					0.535051	0.316659
			0.536332	0.372684					0.654176	0.00201948					0.535149	0.31836
			0.536427	0.373836					0.65435	0.00159321					0.535245	0.318799
			0.536522	0.373108					0.654495	0.000469205					0.535328	0.32009
			0.536631	0.373498					0.654664	0.0018319					0.535425	0.320484
			0.536732	0.372498					0.65483	0.00088047					0.535527	0.321988
			0.536834	0.372354					0.65502	0.00284941					0.5356	0.322131
			0.53694	0.370866					0.655189	0.00246178					0.535667	0.323958
			0.537044	0.37014					0.655357	0.00506349					0.535784	0.325809
			0.537144	0.370116					0.655551	0.00411775					0.535867	0.325207
			0.537243	0.36995					0.655741	0.00471733					0.535952	0.323646
			0.537354	0.368755					0.655959	0.00454243					0.536026	0.322408
			0.537464	0.367769					0.656145	0.00752874					0.536089	0.319005
			0.537555	0.365335					0.65634	0.0059988					0.536166	0.320463
			0.537645	0.36382					0.656553	0.00438533					0.536289	0.317964
			0.537751	0.364791					0.656725	0.00442029					0.536406	0.318187
			0.53785	0.367884					0.656896	0.00636627					0.536488	0.317092
			0.537938	0.366423					0.657045	0.00551311					0.53658	0.319804
			0.538028	0.365288					0.657214	0.00619524					0.536701	0.317535
			0.538103	0.362856					0.657367	0.00780882					0.536802	0.31877
			0.538224	0.363368					0.657497	0.00805257					0.536893	0.318101
			0.538328	0.363428					0.657718	0.00998075					0.537007	0.316461
			0.538426	0.364357					0.657943	0.0109764					0.537129	0.318233
			0.538526	0.364714					0.658114	0.0107696					0.53723	0.317998
			0.538606	0.363931					0.658309	0.0117261					0.537347	0.317838
			0.538707	0.364221					0.658491	0.0121828					0.537441	0.318511
			0.53884	0.36464					0.658682	0.0133684					0.537541	0.316463
			0.53895	0.366152					0.658892	0.0136632					0.537617	0.316685
			0.539044	0.365377					0.659132	0.0117613					0.537722	0.317969
			0.539142	0.364713					0.659346	0.0142338					0.537813	0.316892
			0.539228	0.366811					0.659522	0.0138126					0.537935	0.316204
			0.539301	0.366983					0.659725	0.0143577					0.53804	0.315735
			0.539379	0.3654					0.659894	0.019762					0.538118	0.318217
			0.53947	0.364471					0.660069	0.0210862					0.538221	0.31803
			0.539548	0.363167					0.660213	0.0207288					0.538336	0.316187
			0.539674	0.364201					0.66038	0.0217221					0.538469	0.316745
			0.539812	0.363491					0.660538	0.0221084					0.538585	0.315539
			0.539911	0.363069					0.660705	0.0221264					0.538686	0.314159
			0.540008	0.364828					0.660879	0.0238521					0.538852	0.316524
			0.540116	0.36443					0.661055	0.0247427					0.538984	0.315744
			0.540197	0.362537					0.661225	0.025077					0.539069	0.31185
			0.540293	0.360822					0.661398	0.021853					0.539163	0.310063
			0.540421	0.361182					0.661605	0.0193452					0.539275	0.307609
			0.540516	0.358655					0.661771	0.0218212					0.539367	0.307298
			0.540608	0.357968					0.661929	0.0242163					0.539461	0.305907
			0.540688	0.35824					0.662113	0.0229189					0.539561	0.305531
			0.540811	0.359062					0.662305	0.0241964					0.53969	0.304139
			0.540896	0.357121					0.662511	0.022461					0.539775	0.302214
			0.540982	0.35555					0.662683	0.0213696					0.539883	0.299661
			0.541082	0.356543					0.662819	0.0179233					0.539985	0.299485
			0.541192	0.359129					0.662973	0.0173015					0.540084	0.295829
			0.541302	0.357445					0.663194	0.0177029					0.540179	0.297188
			0.541388	0.357806					0.663388	0.015986					0.540262	0.296073
			0.541478	0.35754					0.663587	0.0144732					0.540341	0.29479
			0.541595	0.356341					0.663764	0.0117804					0.540442	0.292242
			0.541734	0.359249					0.663909	0.0113233					0.540534	0.293099
			0.541826	0.360024					0.664051	0.0118541					0.540636	0.288737
			0.541919	0.359839					0.664258	0.0103075					0.540762	0.286306
			0.542016	0.360219					0.664472	0.00919891					0.540862	0.288442
			0.542117	0.362628					0.664682	0.00760038					0.540953	0.287585
			0.542216	0.361717					0.664876	0.00511648					0.541058	0.286318
			0.542308	0.358844					0.665066	0.00418652					0.541138	0.285822
			0.542419	0.357003					0.665236	0.00417887					0.541232	0.285964
			0.542523	0.355537					0.665405	0.00227934					0.541333	0.288418
			0.542613	0.353571					0.665549	0.00291022					0.541432	0.288611
			0.542711	0.353199					0.665728	0.00179284					0.541537	0.291715
			0.542783	0.353473					0.665951	0.00285608					0.541651	0.289906
			0.542891	0.352298					0.666115	0.0039867					0.541752	0.290176
			0.542996	0.349491					0.666278	0.00282684					0.541839	0.28973
			0.543089	0.348691					0.666476	0.00273821					0.54192	0.288954
			0.54319	0.345641					0.666662	0.00141342					0.542011	0.287512
			0.543304	0.345716					0.666891	0.00342698					0.542093	0.288029
			0.543394	0.345489					0.667087	0.00105327					0.542178	0.287706
			0.543483	0.344826					0.667246	0.000144977					0.542308	0.286594
			0.543577	0.34191					0.667471	-0.000191292					0.542388	0.285422
			0.543666	0.343235					0.667717	0.000828707					0.542492	0.285867
			0.543781	0.341848					0.667886	1.40517e-05					0.542595	0.283975
			0.543895	0.341347					0.667994	-0.00139952					0.542703	0.283355
			0.544003	0.339678					0.668139	-0.000601044					0.542777	0.283935
			0.544068	0.339527					0.668319	-0.00180569					0.54287	0.287043
			0.544147	0.339165					0.668544	-0.00213551					0.542957	0.288251
			0.54424	0.338416					0.668786	-0.00342704					0.543045	0.289369
			0.544352	0.336805					0.66902	-0.00294856					0.54311	0.289742
			0.54446	0.335936					0.669221	-0.00211656					0.543204	0.288513
			0.544553	0.334433					0.669389	-0.00481797					0.543303	0.288284
			0.544661	0.334302					0.669519	-0.00536747					0.543398	0.290096
			0.544765	0.33465					0.66964	-0.00806623					0.543487	0.288184
			0.544861	0.332902					0.669822	-0.0100913					0.543611	0.287387
			0.54496	0.334619					0.670015	-0.0110875					0.543706	0.284575
			0.545053	0.335463					0.670196	-0.0122321					0.543784	0.283543
			0.545165	0.332458					0.670414	-0.0136609					0.543876	0.281509
			0.545247	0.333832					0.670635	-0.0145289					0.543989	0.279754
			0.545362	0.333444					0.670846	-0.0169843					0.54412	0.279734
			0.54549	0.335084					0.671087	-0.0169536					0.544217	0.281815
			0.545573	0.337665					0.671296	-0.0179053					0.544282	0.282929
			0.545629	0.337418					0.671454	-0.0197142					0.54436	0.27802
			0.545729	0.335978					0.671584	-0.023965					0.544455	0.279395
			0.545819	0.33552					0.671764	-0.0220863					0.544552	0.277838
			0.545903	0.334045					0.671995	-0.0229718					0.544652	0.276971
			0.545967	0.336231					0.672145	-0.0218181					0.544766	0.277665
			0.546086	0.334807					0.672333	-0.0185433					0.544881	0.280731
			0.546204	0.335227					0.672499	-0.0199381					0.544999	0.282014
			0.546315	0.334401					0.672696	-0.0220865					0.545084	0.280175
			0.546425	0.333522					0.672878	-0.0227605					0.545185	0.28189
			0.546518	0.332847					0.673073	-0.0213231					0.545314	0.280647
			0.546608	0.332909					0.67327	-0.0201573					0.545402	0.280358
			0.546716	0.33306					0.673491	-0.0209311					0.545474	0.279749
			0.546794	0.33322					0.673624	-0.0203648					0.545548	0.277697
			0.546906	0.331275					0.673776	-0.0201527					0.545649	0.276284
			0.547005	0.330802					0.673907	-0.0210484					0.545736	0.276431
			0.547138	0.328975					0.674062	-0.0211101					0.545816	0.275831
			0.547257	0.328221					0.674311	-0.0223038					0.545912	0.275783
			0.547351	0.327658					0.674544	-0.0222395					0.545989	0.27676
			0.547438	0.328423					0.674796	-0.0231031					0.546098	0.277833
			0.547547	0.327756					0.674971	-0.0235609					0.546236	0.277372
			0.54764	0.327921					0.675159	-0.0238301					0.546339	0.276116
			0.547701	0.327192					0.675359	-0.0230678					0.546438	0.275359
			0.547793	0.322599					0.675591	-0.0237845					0.546551	0.275082
			0.547895	0.3236					0.675754	-0.0219932					0.546685	0.272031
			0.547992	0.323813					0.675933	-0.0226852					0.546808	0.272949
			0.548095	0.323827					0.676147	-0.0206229					0.546898	0.270839
			0.548187	0.325913					0.676365	-0.0203515					0.546995	0.270287
			0.548281	0.32442					0.676527	-0.0211843					0.547099	0.272407
			0.548377	0.323152					0.676679	-0.0215834					0.547214	0.272136
			0.548487	0.323218					0.676934	-0.0217626					0.54732	0.272179
			0.548581	0.323763					0.677149	-0.0221491					0.547408	0.271956
			0.54867	0.323018					0.677319	-0.0222439					0.547492	0.271455
			0.548756	0.322509					0.677528	-0.022833					0.547575	0.273683
			0.548839	0.319701					0.677707	-0.0211734					0.54763	0.272521
			0.548966	0.321988					0.677849	-0.0181039					0.547704	0.27022
			0.549056	0.320814					0.678006	-0.0165059					0.547785	0.268879
			0.54915	0.319593					0.6782	-0.01437					0.547877	0.266935
			0.549242	0.318195					0.678396	-0.0121555					0.547962	0.267386
			0.549326	0.318028					0.678573	-0.0138168					0.548084	0.264202
			0.549437	0.318354					0.678729	-0.0126504					0.548183	0.265265
			0.549542	0.317496					0.678922	-0.012056					0.548279	0.264567
			0.549641	0.313914					0.679103	-0.0138938					0.548379	0.263627
			0.549711	0.312195					0.679265	-0.0161814					0.548472	0.262023
			0.5498	0.311345					0.679448	-0.0158854					0.548576	0.258922
			0.54992	0.309969					0.679638	-0.0169054					0.548686	0.255565
			0.550023	0.307946					0.679865	-0.0174206					0.548772	0.254208
			0.550123	0.304109					0.680028	-0.0160779					0.548853	0.254105
			0.550229	0.304493					0.680211	-0.0156288					0.548948	0.253971
			0.550305	0.30496					0.680431	-0.0131046					0.549048	0.253286
			0.550389	0.306199					0.680692	-0.0156926					0.549138	0.251849
			0.550465	0.305041					0.68089	-0.0138739					0.549208	0.251814
			0.550556	0.301937					0.681105	-0.013122					0.549309	0.249001
			0.550636	0.298533					0.681363	-0.0150782					0.549405	0.247123
			0.550726	0.299238					0.68161	-0.0142049					0.549487	0.245569
			0.550838	0.298728					0.681775	-0.0148493					0.549596	0.245646
			0.550995	0.29793					0.681989	-0.0120511					0.549727	0.245047
			0.551094	0.295111					0.682202	-0.0121287					0.549835	0.247045
			0.551181	0.295054					0.682434	-0.0147663					0.549927	0.247319
			0.551302	0.29218					0.682608	-0.0151652					0.550011	0.247021
			0.551394	0.292971					0.682838	-0.0153925					0.550105	0.24716
			0.55147	0.292296					0.683021	-0.014748					0.55023	0.246844
			0.551548	0.287246					0.683186	-0.0161592					0.550328	0.244976
			0.551626	0.287955					0.683391	-0.0167199					0.550422	0.246423
			0.551719	0.285825					0.683576	-0.0147087					0.550518	0.245566
			0.551817	0.284677					0.683756	-0.0148065					0.550621	0.242815
			0.551903	0.282988					0.683949	-0.0130952					0.550693	0.24311
			0.551997	0.282121					0.684133	-0.0111894					0.550775	0.243487
			0.552098	0.28408					0.684283	-0.0114612					0.550863	0.241248
			0.552181	0.28431					0.684475	-0.0119054					0.550951	0.24168
			0.552291	0.283707					0.684623	-0.0103931					0.551051	0.240646
			0.55239	0.284048					0.684847	-0.0133477					0.551156	0.237799
			0.552465	0.282246					0.685045	-0.0129496					0.551276	0.23579
			0.552556	0.282731					0.68522	-0.0124396					0.551405	0.23586
			0.552669	0.285372					0.685417	-0.0134463					0.551508	0.23401
			0.552757	0.287031					0.685624	-0.0114238					0.551586	0.234441
			0.552861	0.287836					0.685842	-0.0106041					0.551682	0.234424
			0.552955	0.28937					0.686032	-0.010043					0.551766	0.235057
			0.553093	0.28781					0.686262	-0.0093813					0.551838	0.233879
			0.553192	0.289045					0.686465	-0.00878018					0.55192	0.232463
			0.553302	0.289349					0.686664	-0.00825838					0.552026	0.232127
			0.553405	0.290099					0.686819	-0.0082962					0.552122	0.232564
			0.553517	0.288676					0.686994	-0.00639924					0.55221	0.232651
			0.553604	0.28796					0.687196	-0.00572855					0.552315	0.233369
			0.553681	0.284753					0.687429	-0.00509437					0.552401	0.233561
			0.553771	0.284428					0.687675	-0.00346247					0.552491	0.235216
			0.553875	0.283068					0.687854	-0.00351015					0.552564	0.232773
			0.553976	0.28424					0.688041	-0.00413142					0.552675	0.232017
			0.554043	0.283858					0.68819	-0.00315226					0.552772	0.231053
			0.55414	0.284232					0.688405	-0.00477231					0.552875	0.232324
			0.554254	0.284689					0.688575	-0.00542104					0.552986	0.231881
			0.554326	0.286031					0.68878	-0.00225305					0.553087	0.230964
			0.554433	0.285771					0.689023	-0.00224992					0.553186	0.227466
			0.554537	0.28661					0.689191	0.000119044					0.553279	0.229033
			0.554655	0.289593					0.689352	-0.000564924					0.553386	0.229469
			0.554755	0.287775					0.689495	0.00109963					0.553489	0.231424
			0.554863	0.289922					0.689696	0.000856903					0.553606	0.23288
			0.554945	0.290228					0.689938	0.00170069					0.553682	0.235579
			0.555026	0.290564					0.690133	0.00301372					0.553781	0.237759
			0.555132	0.292456					0.690341	0.00173826					0.553868	0.23621
			0.555198	0.290103					0.69055	0.000946446					0.553958	0.233808
			0.55528	0.288822					0.690814	-0.000197418					0.554034	0.232438
			0.555371	0.289401					0.691066	0.00078704					0.554112	0.235033
			0.555465	0.289157					0.691304	0.00219456					0.554224	0.234473
			0.555561	0.29028					0.691494	0.00393196					0.554319	0.236352
			0.555621	0.289403					0.691676	0.00297775					0.554406	0.239618
			0.55573	0.287161					0.691929	0.00406196					0.554499	0.241675
			0.555845	0.286502					0.692135	0.00394308					0.554589	0.238955
			0.55595	0.28822					0.692332	0.00472932					0.554684	0.235127
			0.556049	0.287323					0.692559	0.00385145					0.554815	0.234693
			0.556129	0.285422					0.69283	0.00583416					0.554912	0.236032
			0.556218	0.285477					0.692987	0.0061284					0.555021	0.237638
			0.556314	0.283356					0.693237	0.00486355					0.555112	0.237771
			0.55643	0.283669					0.693422	0.00409327					0.555173	0.235394
			0.556528	0.282125					0.693623	0.000759618					0.555268	0.234249
			0.556631	0.283322					0.693825	0.000277792					0.555368	0.2358
			0.556731	0.281758					0.694048	-0.00108157					0.555473	0.235902
			0.556811	0.284158					0.694246	-0.000501182					0.555558	0.236574
			0.556904	0.284421					0.694468	-0.00057928					0.555656	0.236705
			0.556999	0.283659					0.694697	0.000167129					0.555716	0.23789
			0.557085	0.282652					0.694945	-0.00142858					0.555811	0.239287
			0.557159	0.282582					0.6951	0.000328028					0.555935	0.240379
			0.557248	0.281691					0.695263	0.000849384					0.556012	0.240512
			0.557354	0.283258					0.695453	0.00335246					0.55609	0.239208
			0.557452	0.281975					0.695605	0.00585251					0.556177	0.240409
			0.557552	0.282338					0.695761	0.0061509					0.556264	0.23987
			0.557645	0.281876					0.695927	0.00649676					0.556336	0.238058
			0.557742	0.282184					0.696105	0.00297117					0.556423	0.238823
			0.557852	0.280102					0.696335	0.00272802					0.556528	0.24199
			0.557947	0.280191					0.696554	0.00388699					0.556624	0.24063
			0.558025	0.279069					0.696748	0.00395334					0.556702	0.241777
			0.558106	0.277606					0.696934	0.00443588					0.556821	0.240021
			0.558201	0.27614					0.697118	0.007257					0.556927	0.240035
			0.558279	0.274222					0.697318	0.00862352					0.557013	0.240471
			0.558368	0.271129					0.697516	0.0111792					0.557109	0.238871
			0.558483	0.26926					0.697707	0.0106159					0.557209	0.238632
			0.558567	0.264076					0.697902	0.00849956					0.557303	0.239467
			0.558671	0.265431					0.698133	0.00882485					0.557416	0.240031
			0.558766	0.26583					0.698337	0.00812124					0.557512	0.24196
			0.558856	0.264269					0.698541	0.00771833					0.557606	0.241335
			0.558961	0.263486					0.698767	0.00750326					0.557698	0.240964
			0.559031	0.261633					0.698987	0.00815932					0.557805	0.23972
			0.559118	0.260391					0.699219	0.00675114					0.557886	0.238579
[truncated: 5,519 more rows]

## Sheet: Supplementary Figure 3
BS-181 (VC8-1)			BS-181 (VC8-2)			BS-194 (VC9-3)			BS-194 (VC9-4)			ICEC0510-R (VC6-3)			ICEC0510-R (VC6-4)			ICEC0510-S (VC7-3)			ICEC0510-S (VC7-4)			ICEC0574 (VC11-3)			ICEC0574 (VC11-4)			ICEC0768 (VC2-1)			ICEC0768 (VC2-2)			ICEC0829 (VC12-3)			ICEC0829 (VC12-4)			ICEC0880 (VC5-1)			ICEC0880 (VC5-2)
1/Resolution (1/Å)	FSC (corrected)		1/Resolution (1/Å)	FSC (corrected)		1/Resolution (1/Å)	FSC (corrected)		1/Resolution (1/Å)	FSC (corrected)		1/Resolution (1/Å)	FSC (corrected)		1/Resolution (1/Å)	FSC (corrected)		1/Resolution (1/Å)	FSC (corrected)		1/Resolution (1/Å)	FSC (corrected)		1/Resolution (1/Å)	FSC (corrected)		1/Resolution (1/Å)	FSC (corrected)		1/Resolution (1/Å)	FSC (corrected)		1/Resolution (1/Å)	FSC (corrected)		1/Resolution (1/Å)	FSC (corrected)		1/Resolution (1/Å)	FSC (corrected)		1/Resolution (1/Å)	FSC (corrected)		1/Resolution (1/Å)	FSC (corrected)
0.00289352	1		0.00289352	1		0.00289352	1		0.00289352	1		0.00289352	1		0.00289352	1		0.00289352	1		0.00289352	1		0.00289352	1		0.00289352	1		0.00289352	1		0.00289352	1		0.00289352	1		0.00289352	1		0.00289352	1		0.00289352	1
0.00868056	0.999975		0.00868056	0.999999		0.00868056	0.999971		0.00868056	0.999993		0.00868056	0.999975		0.00868056	0.99998		0.00868056	0.999976		0.00868056	0.999998		0.00868056	0.999993		0.00868056	0.999997		0.00868056	0.999971		0.00868056	0.999987		0.00868056	0.999989		0.00868056	0.999997		0.00868056	0.999997		0.00868056	0.999994
0.0144676	0.999893		0.0144676	0.999993		0.0144676	0.999904		0.0144676	0.999964		0.0144676	0.999903		0.0144676	0.999938		0.0144676	0.999939		0.0144676	0.999984		0.0144676	0.999975		0.0144676	0.999958		0.0144676	0.999892		0.0144676	0.999912		0.0144676	0.999916		0.0144676	0.99998		0.0144676	0.999981		0.0144676	0.999972
0.0202546	0.999609		0.0202546	0.99995		0.0202546	0.999771		0.0202546	0.999864		0.0202546	0.999567		0.0202546	0.999828		0.0202546	0.999784		0.0202546	0.999909		0.0202546	0.999875		0.0202546	0.999711		0.0202546	0.999681		0.0202546	0.999635		0.0202546	0.999647		0.0202546	0.999899		0.0202546	0.999904		0.0202546	0.999883
0.0260417	0.998961		0.0260417	0.999777		0.0260417	0.999482		0.0260417	0.999739		0.0260417	0.999159		0.0260417	0.999608		0.0260417	0.999364		0.0260417	0.99979		0.0260417	0.999559		0.0260417	0.999181		0.0260417	0.999228		0.0260417	0.999114		0.0260417	0.999335		0.0260417	0.999582		0.0260417	0.99974		0.0260417	0.999671
0.0318287	0.997636		0.0318287	0.999469		0.0318287	0.998944		0.0318287	0.999337		0.0318287	0.998572		0.0318287	0.999367		0.0318287	0.998617		0.0318287	0.999647		0.0318287	0.99902		0.0318287	0.998691		0.0318287	0.998679		0.0318287	0.998037		0.0318287	0.998816		0.0318287	0.998995		0.0318287	0.999451		0.0318287	0.999337
0.0376157	0.993526		0.0376157	0.998648		0.0376157	0.997716		0.0376157	0.997537		0.0376157	0.995674		0.0376157	0.998203		0.0376157	0.996887		0.0376157	0.999267		0.0376157	0.997536		0.0376157	0.997052		0.0376157	0.996008		0.0376157	0.99342		0.0376157	0.997081		0.0376157	0.997944		0.0376157	0.997808		0.0376157	0.997993
0.0434028	0.9866		0.0434028	0.99761		0.0434028	0.995794		0.0434028	0.996033		0.0434028	0.994205		0.0434028	0.996368		0.0434028	0.995008		0.0434028	0.998394		0.0434028	0.995494		0.0434028	0.993752		0.0434028	0.993864		0.0434028	0.986196		0.0434028	0.994491		0.0434028	0.995613		0.0434028	0.995723		0.0434028	0.995904
0.0491898	0.975946		0.0491898	0.995645		0.0491898	0.994025		0.0491898	0.991713		0.0491898	0.99042		0.0491898	0.991844		0.0491898	0.991182		0.0491898	0.996442		0.0491898	0.989999		0.0491898	0.985481		0.0491898	0.986152		0.0491898	0.977739		0.0491898	0.990357		0.0491898	0.991071		0.0491898	0.99199		0.0491898	0.992419
0.0549768	0.97183		0.0549768	0.994085		0.0549768	0.990623		0.0549768	0.986579		0.0549768	0.985031		0.0549768	0.984493		0.0549768	0.987925		0.0549768	0.993901		0.0549768	0.979587		0.0549768	0.972936		0.0549768	0.972311		0.0549768	0.963555		0.0549768	0.984298		0.0549768	0.987491		0.0549768	0.98752		0.0549768	0.987713
0.0607639	0.965761		0.0607639	0.993329		0.0607639	0.988055		0.0607639	0.98197		0.0607639	0.980712		0.0607639	0.979682		0.0607639	0.985656		0.0607639	0.992555		0.0607639	0.97498		0.0607639	0.963401		0.0607639	0.960328		0.0607639	0.947997		0.0607639	0.983191		0.0607639	0.982784		0.0607639	0.984812		0.0607639	0.985079
0.0665509	0.949976		0.0665509	0.989471		0.0665509	0.983642		0.0665509	0.971637		0.0665509	0.972195		0.0665509	0.972097		0.0665509	0.98029		0.0665509	0.989617		0.0665509	0.967259		0.0665509	0.946467		0.0665509	0.933576		0.0665509	0.924126		0.0665509	0.976836		0.0665509	0.972676		0.0665509	0.98056		0.0665509	0.978795
0.072338	0.932364		0.072338	0.983593		0.072338	0.977527		0.072338	0.963197		0.072338	0.961252		0.072338	0.966447		0.072338	0.974078		0.072338	0.985302		0.072338	0.956526		0.072338	0.927168		0.072338	0.896239		0.072338	0.886448		0.072338	0.967937		0.072338	0.957483		0.072338	0.975371		0.072338	0.968305
0.078125	0.927684		0.078125	0.980337		0.078125	0.97668		0.078125	0.960581		0.078125	0.959348		0.078125	0.964997		0.078125	0.973232		0.078125	0.986064		0.078125	0.950503		0.078125	0.919555		0.078125	0.886731		0.078125	0.878323		0.078125	0.96084		0.078125	0.945187		0.078125	0.973666		0.078125	0.965875
0.083912	0.92712		0.083912	0.979326		0.083912	0.975612		0.083912	0.95675		0.083912	0.955853		0.083912	0.960582		0.083912	0.972119		0.083912	0.985904		0.083912	0.941811		0.083912	0.916017		0.083912	0.865885		0.083912	0.880217		0.083912	0.958797		0.083912	0.939811		0.083912	0.975698		0.083912	0.967796
0.0896991	0.922484		0.0896991	0.980642		0.0896991	0.975102		0.0896991	0.95422		0.0896991	0.950772		0.0896991	0.957188		0.0896991	0.971306		0.0896991	0.985131		0.0896991	0.934097		0.0896991	0.919233		0.0896991	0.840517		0.0896991	0.8705		0.0896991	0.957161		0.0896991	0.938474		0.0896991	0.974958		0.0896991	0.966293
0.0954861	0.92464		0.0954861	0.98231		0.0954861	0.972319		0.0954861	0.952341		0.0954861	0.945234		0.0954861	0.955097		0.0954861	0.971217		0.0954861	0.98446		0.0954861	0.927395		0.0954861	0.915752		0.0954861	0.829501		0.0954861	0.860038		0.0954861	0.953689		0.0954861	0.935039		0.0954861	0.972657		0.0954861	0.964644
0.101273	0.923371		0.101273	0.982049		0.101273	0.970637		0.101273	0.950151		0.101273	0.942833		0.101273	0.952564		0.101273	0.971081		0.101273	0.983213		0.101273	0.918555		0.101273	0.914717		0.101273	0.82896		0.101273	0.849461		0.101273	0.950789		0.101273	0.934396		0.101273	0.9737		0.101273	0.962885
0.10706	0.92383		0.10706	0.981353		0.10706	0.968639		0.10706	0.94786		0.10706	0.942727		0.10706	0.94939		0.10706	0.97294		0.10706	0.981931		0.10706	0.907465		0.10706	0.907631		0.10706	0.819566		0.10706	0.847552		0.10706	0.94992		0.10706	0.932664		0.10706	0.971592		0.10706	0.961437
0.112847	0.916633		0.112847	0.978857		0.112847	0.963447		0.112847	0.939268		0.112847	0.938656		0.112847	0.94451		0.112847	0.972308		0.112847	0.978344		0.112847	0.884466		0.112847	0.892787		0.112847	0.811799		0.112847	0.82818		0.112847	0.941126		0.112847	0.924496		0.112847	0.96859		0.112847	0.957991
0.118634	0.896881		0.118634	0.974849		0.118634	0.956492		0.118634	0.927226		0.118634	0.925469		0.118634	0.931335		0.118634	0.967807		0.118634	0.973931		0.118634	0.864897		0.118634	0.87105		0.118634	0.785713		0.118634	0.790726		0.118634	0.926413		0.118634	0.909817		0.118634	0.962834		0.118634	0.949596
0.124421	0.86974		0.124421	0.970983		0.124421	0.946289		0.124421	0.912568		0.124421	0.911508		0.124421	0.915348		0.124421	0.961743		0.124421	0.967731		0.124421	0.839974		0.124421	0.851886		0.124421	0.745324		0.124421	0.735469		0.124421	0.911467		0.124421	0.886628		0.124421	0.953674		0.124421	0.935806
0.130208	0.843118		0.130208	0.966147		0.130208	0.933679		0.130208	0.896768		0.130208	0.899111		0.130208	0.902167		0.130208	0.953104		0.130208	0.957569		0.130208	0.820992		0.130208	0.826725		0.130208	0.698169		0.130208	0.652376		0.130208	0.900841		0.130208	0.861944		0.130208	0.944101		0.130208	0.92111
0.135995	0.82694		0.135995	0.959578		0.135995	0.918115		0.135995	0.884742		0.135995	0.888538		0.135995	0.892125		0.135995	0.944807		0.135995	0.949247		0.135995	0.798994		0.135995	0.800818		0.135995	0.660464		0.135995	0.581037		0.135995	0.877737		0.135995	0.833659		0.135995	0.931815		0.135995	0.90587
0.141782	0.817475		0.141782	0.955679		0.141782	0.90529		0.141782	0.879263		0.141782	0.881359		0.141782	0.885119		0.141782	0.935287		0.141782	0.942019		0.141782	0.760406		0.141782	0.772503		0.141782	0.620107		0.141782	0.394511		0.141782	0.855737		0.141782	0.815529		0.141782	0.915417		0.141782	0.889675
0.147569	0.790531		0.147569	0.949476		0.147569	0.885759		0.147569	0.87413		0.147569	0.86158		0.147569	0.861009		0.147569	0.9236		0.147569	0.932169		0.147569	0.717491		0.147569	0.736109		0.147569	0.458594		0.147569	0.392092		0.147569	0.825662		0.147569	0.786937		0.147569	0.89285		0.147569	0.860741
0.153356	0.760044		0.153356	0.940122		0.153356	0.867154		0.153356	0.863489		0.153356	0.843259		0.153356	0.84122		0.153356	0.914666		0.153356	0.920263		0.153356	0.681349		0.153356	0.709698		0.153356	0.443346		0.153356	0.404338		0.153356	0.806874		0.153356	0.773968		0.153356	0.872639		0.153356	0.836719
0.159144	0.73745		0.159144	0.929737		0.159144	0.84316		0.159144	0.854706		0.159144	0.820438		0.159144	0.806496		0.159144	0.903028		0.159144	0.910752		0.159144	0.656841		0.159144	0.622399		0.159144	0.431753		0.159144	0.34987		0.159144	0.769586		0.159144	0.747632		0.159144	0.849191		0.159144	0.806325
0.164931	0.693869		0.164931	0.917235		0.164931	0.803182		0.164931	0.838502		0.164931	0.784766		0.164931	0.771394		0.164931	0.886164		0.164931	0.893221		0.164931	0.546221		0.164931	0.594617		0.164931	0.323548		0.164931	0.257366		0.164931	0.726769		0.164931	0.705885		0.164931	0.815743		0.164931	0.766285
0.170718	0.548792		0.170718	0.902879		0.170718	0.769009		0.170718	0.824855		0.170718	0.758496		0.170718	0.731136		0.170718	0.869291		0.170718	0.876371		0.170718	0.498391		0.170718	0.552123		0.170718	0.211173		0.170718	0.18511		0.170718	0.529161		0.170718	0.574858		0.170718	0.774989		0.170718	0.546809
0.176505	0.530373		0.176505	0.885877		0.176505	0.624918		0.176505	0.816615		0.176505	0.727165		0.176505	0.585144		0.176505	0.847785		0.176505	0.855696		0.176505	0.476607		0.176505	0.503107		0.176505	0.185863		0.176505	0.153749		0.176505	0.507513		0.176505	0.555407		0.176505	0.540038		0.176505	0.544514
0.182292	0.547273		0.182292	0.877353		0.182292	0.604235		0.182292	0.807377		0.182292	0.630882		0.182292	0.580646		0.182292	0.835745		0.182292	0.846462		0.182292	0.476465		0.182292	0.507746		0.182292	0.219195		0.182292	0.162353		0.182292	0.523358		0.182292	0.555913		0.182292	0.541544		0.182292	0.527263
0.188079	0.573775		0.188079	0.88671		0.188079	0.65443		0.188079	0.823331		0.188079	0.713698		0.188079	0.631637		0.188079	0.847881		0.188079	0.857678		0.188079	0.47265		0.188079	0.536208		0.188079	0.226563		0.188079	0.201065		0.188079	0.580098		0.188079	0.589078		0.188079	0.56431		0.188079	0.566103
0.193866	0.612827		0.193866	0.897401		0.193866	0.702103		0.193866	0.849397		0.193866	0.757873		0.193866	0.682717		0.193866	0.866401		0.193866	0.868847		0.193866	0.485308		0.193866	0.562853		0.193866	0.256087		0.193866	0.203965		0.193866	0.613823		0.193866	0.631841		0.193866	0.604382		0.193866	0.598062
0.199653	0.615634		0.199653	0.898645		0.199653	0.716409		0.199653	0.851854		0.199653	0.755424		0.199653	0.678208		0.199653	0.871795		0.199653	0.869235		0.199653	0.492389		0.199653	0.556312		0.199653	0.244277		0.199653	0.159129		0.199653	0.6201		0.199653	0.636488		0.199653	0.598366		0.199653	0.583852
0.20544	0.593316		0.20544	0.887934		0.20544	0.690023		0.20544	0.829785		0.20544	0.73347		0.20544	0.653522		0.20544	0.861415		0.20544	0.856195		0.20544	0.474069		0.20544	0.513444		0.20544	0.203913		0.20544	0.123336		0.20544	0.61833		0.20544	0.614016		0.20544	0.583346		0.20544	0.568557
0.211227	0.5584		0.211227	0.864818		0.211227	0.641668		0.211227	0.795103		0.211227	0.699028		0.211227	0.616792		0.211227	0.839913		0.211227	0.840081		0.211227	0.414958		0.211227	0.472944		0.211227	0.184873		0.211227	0.0855339		0.211227	0.60015		0.211227	0.57208		0.211227	0.548782		0.211227	0.531815
0.217014	0.513844		0.217014	0.837163		0.217014	0.593172		0.217014	0.671726		0.217014	0.660743		0.217014	0.589896		0.217014	0.807283		0.217014	0.826829		0.217014	0.344509		0.217014	0.443315		0.217014	0.156843		0.217014	0.0292026		0.217014	0.558386		0.217014	0.537251		0.217014	0.500659		0.217014	0.473015
0.222801	0.439115		0.222801	0.814055		0.222801	0.549701		0.222801	0.660435		0.222801	0.627895		0.222801	0.557427		0.222801	0.769446		0.222801	0.811295		0.222801	0.288952		0.222801	0.386614		0.222801	0.153604		0.222801	0.00135451		0.222801	0.497315		0.222801	0.474126		0.222801	0.452831		0.222801	0.407252
0.228588	0.393337		0.228588	0.704839		0.228588	0.544777		0.228588	0.653983		0.228588	0.596338		0.228588	0.514375		0.228588	0.686676		0.228588	0.692852		0.228588	0.248269		0.228588	0.333332		0.228588	0.155181		0.228588	-0.0123243		0.228588	0.446751		0.228588	0.424535		0.228588	0.400931		0.228588	0.374539
0.234375	0.370997		0.234375	0.717531		0.234375	0.530958		0.234375	0.61777		0.234375	0.586757		0.234375	0.461674		0.234375	0.685659		0.234375	0.69056		0.234375	0.21162		0.234375	0.298483		0.234375	0.138463		0.234375	0.022276		0.234375	0.405554		0.234375	0.387984		0.234375	0.341672		0.234375	0.349035
0.240162	0.336449		0.240162	0.69667		0.240162	0.491087		0.240162	0.557225		0.240162	0.566696		0.240162	0.394922		0.240162	0.646706		0.240162	0.659931		0.240162	0.189186		0.240162	0.277832		0.240162	0.121477		0.240162	0.0379879		0.240162	0.360366		0.240162	0.357984		0.240162	0.309848		0.240162	0.304999
0.245949	0.30497		0.245949	0.666781		0.245949	0.399986		0.245949	0.507611		0.245949	0.512744		0.245949	0.32268		0.245949	0.585956		0.245949	0.619615		0.245949	0.153561		0.245949	0.263636		0.245949	0.0928072		0.245949	0.0267424		0.245949	0.309656		0.245949	0.315149		0.245949	0.238324		0.245949	0.25136
0.251736	0.265829		0.251736	0.617985		0.251736	0.324219		0.251736	0.441786		0.251736	0.450992		0.251736	0.277405		0.251736	0.526949		0.251736	0.578866		0.251736	0.0794448		0.251736	0.223538		0.251736	0.0564317		0.251736	0.0299595		0.251736	0.269743		0.251736	0.276171		0.251736	0.179014		0.251736	0.214164
0.257523	0.21684		0.257523	0.570651		0.257523	0.266796		0.257523	0.394532		0.257523	0.407119		0.257523	0.25776		0.257523	0.484053		0.257523	0.52573		0.257523	0.0448187		0.257523	0.157822		0.257523	0.0344662		0.257523	0.00923872		0.257523	0.241135		0.257523	0.215128		0.257523	0.16651		0.257523	0.184108
0.26331	0.175374		0.26331	0.506891		0.26331	0.223158		0.26331	0.33163		0.26331	0.359859		0.26331	0.217674		0.26331	0.424931		0.26331	0.450719		0.26331	0.0376607		0.26331	0.101577		0.26331	0.050747		0.26331	-0.00992493		0.26331	0.200861		0.26331	0.164942		0.26331	0.149306		0.26331	0.126081
0.269097	0.148394		0.269097	0.455809		0.269097	0.193291		0.269097	0.268645		0.269097	0.331544		0.269097	0.198618		0.269097	0.373953		0.269097	0.374833		0.269097	0.0478944		0.269097	0.0823864		0.269097	0.0566403		0.269097	-0.0117525		0.269097	0.188765		0.269097	0.149956		0.269097	0.0960889		0.269097	0.0788784
0.274884	0.132504		0.274884	0.418831		0.274884	0.150712		0.274884	0.204028		0.274884	0.270195		0.274884	0.163358		0.274884	0.305448		0.274884	0.308933		0.274884	0.0425597		0.274884	0.0805898		0.274884	0.01884		0.274884	-0.00892089		0.274884	0.186352		0.274884	0.120592		0.274884	0.0522084		0.274884	0.0869569
0.280671	0.105573		0.280671	0.369368		0.280671	0.105931		0.280671	0.142828		0.280671	0.204366		0.280671	0.112099		0.280671	0.232366		0.280671	0.276495		0.280671	0.0383455		0.280671	0.0537383		0.280671	-0.0213853		0.280671	0.00328482		0.280671	0.168151		0.280671	0.106255		0.280671	0.0300243		0.280671	0.0859033
0.286458	0.0893514		0.286458	0.311804		0.286458	0.0649481		0.286458	0.0835236		0.286458	0.160063		0.286458	0.0797256		0.286458	0.169644		0.286458	0.23053		0.286458	0.0395033		0.286458	0.0462612		0.286458	-0.0238736		0.286458	0.0042037		0.286458	0.143793		0.286458	0.113882		0.286458	0.0126703		0.286458	0.0649933
0.292245	0.0673494		0.292245	0.275425		0.292245	0.0503722		0.292245	0.0584421		0.292245	0.140422		0.292245	0.061662		0.292245	0.137507		0.292245	0.187663		0.292245	0.0220423		0.292245	0.0455328		0.292245	0.0196008		0.292245	0.00161686		0.292245	0.0857693		0.292245	0.103849		0.292245	0.00751433		0.292245	0.0437189
0.298032	0.0663852		0.298032	0.250237		0.298032	0.044307		0.298032	0.0707177		0.298032	0.0924695		0.298032	0.0494048		0.298032	0.127435		0.298032	0.132906		0.298032	0.0327988		0.298032	0.0482121		0.298032	0.0428211		0.298032	0.0159566		0.298032	0.0148886		0.298032	0.116487		0.298032	0.0232342		0.298032	0.0248078
0.303819	0.0563465		0.303819	0.220207		0.303819	0.0533723		0.303819	0.0764716		0.303819	0.0568279		0.303819	0.0405655		0.303819	0.120664		0.303819	0.0851622		0.303819	0.0442568		0.303819	0.0424191		0.303819	0.041219		0.303819	0.0184678		0.303819	0.0177158		0.303819	0.0866719		0.303819	0.0474111		0.303819	0.00612811
0.309606	0.0276299		0.309606	0.169952		0.309606	0.0508521		0.309606	0.0709855		0.309606	0.039287		0.309606	0.0486383		0.309606	0.0913719		0.309606	0.0806571		0.309606	0.0223614		0.309606	0.0372855		0.309606	0.0486403		0.309606	-0.00255526		0.309606	-0.0052637		0.309606	0.0593286		0.309606	0.0581808		0.309606	0.0189381
0.315394	-0.00767801		0.315394	0.112917		0.315394	0.0381951		0.315394	0.0543397		0.315394	0.0414412		0.315394	0.033629		0.315394	0.0697827		0.315394	0.0962751		0.315394	-0.00098313		0.315394	0.0331355		0.315394	0.0607194		0.315394	-0.0112182		0.315394	-0.0110968		0.315394	-0.0038683		0.315394	0.0284217		0.315394	0.0142734
0.321181	-0.000420165		0.321181	0.0800459		0.321181	0.0147197		0.321181	0.0638762		0.321181	0.0358037		0.321181	0.013738		0.321181	0.0558181		0.321181	0.104695		0.321181	0.0110298		0.321181	0.0374358		0.321181	0.0517143		0.321181	0.012073		0.321181	-0.0091474		0.321181	-0.0443171		0.321181	7.82151e-05		0.321181	0.0122439
0.326968	-0.0204148		0.326968	0.048933		0.326968	-0.00227778		0.326968	0.0494377		0.326968	0.0357218		0.326968	-0.0161024		0.326968	0.0424317		0.326968	0.10626		0.326968	-0.00974648		0.326968	0.038105		0.326968	0.0330807		0.326968	0.0397787		0.326968	-0.015183		0.326968	-0.0457407		0.326968	-0.00888493		0.326968	-0.00475056
0.332755	-0.0399868		0.332755	0.0394971		0.332755	-0.00103484		0.332755	0.0255894		0.332755	0.0489333		0.332755	-0.0207026		0.332755	0.0360781		0.332755	0.0824548		0.332755	-0.00927496		0.332755	0.0384916		0.332755	0.0187935		0.332755	0.0543681		0.332755	-0.0256181		0.332755	-0.0617492		0.332755	-0.0148181		0.332755	0.000674857
0.338542	-0.0464415		0.338542	0.0448564		0.338542	-0.00350344		0.338542	0.0098827		0.338542	0.0395109		0.338542	-0.0167601		0.338542	0.038158		0.338542	0.0508112		0.338542	-0.0143549		0.338542	0.0214672		0.338542	0.0132612		0.338542	0.0560401		0.338542	-0.015175		0.338542	-0.0375938		0.338542	-0.0267196		0.338542	0.00722476
0.344329	-0.019236		0.344329	0.0176288		0.344329	-0.00781987		0.344329	0.00837856		0.344329	0.0219007		0.344329	-0.0180509		0.344329	0.0470329		0.344329	0.00417639		0.344329	-0.0120029		0.344329	0.0164889		0.344329	0.0166404		0.344329	0.0394549		0.344329	-0.00804578		0.344329	-0.0215401		0.344329	-0.0257705		0.344329	0.00856309
0.350116	-0.000306859		0.350116	0.00170042		0.350116	-0.0178887		0.350116	0.0226803		0.350116	0.00405568		0.350116	-0.0396404		0.350116	0.057505		0.350116	-0.00984071		0.350116	-0.00477788		0.350116	0.033837		0.350116	0.00494299		0.350116	0.040961		0.350116	0.0155174		0.350116	-0.0210034		0.350116	0.00147561		0.350116	0.0215206
0.355903	0.0150754		0.355903	0.000645177		0.355903	-0.0101214		0.355903	0.0231603		0.355903	-0.00555803		0.355903	-0.0418058		0.355903	0.0597156		0.355903	-0.00885622		0.355903	-0.00431988		0.355903	0.0404449		0.355903	-0.00173319		0.355903	0.026647		0.355903	0.0226348		0.355903	-0.0198558		0.355903	0.011881		0.355903	-0.00089134
0.36169	0.00318999		0.36169	-0.00783798		0.36169	0.0125265		0.36169	0.00536092		0.36169	-0.00709168		0.36169	-0.0228812		0.36169	0.0511055		0.36169	-0.00501515		0.36169	-0.0125403		0.36169	0.00894482		0.36169	0.00214411		0.36169	0.0304354		0.36169	0.0125862		0.36169	-0.0185643		0.36169	-0.000533954		0.36169	-0.0178182
0.367477	-0.00151396		0.367477	0.00188137		0.367477	0.0214258		0.367477	-0.0172036		0.367477	-0.00471818		0.367477	-0.00585749		0.367477	0.0311906		0.367477	0.00380822		0.367477	-0.00715762		0.367477	-0.0365582		0.367477	0.0184885		0.367477	0.0228573		0.367477	0.00948173		0.367477	-0.0115626		0.367477	-0.00712208		0.367477	-0.0167843
0.373264	-0.00288691		0.373264	0.011568		0.373264	0.00820034		0.373264	-0.0042376		0.373264	-0.0173471		0.373264	0.000896084		0.373264	0.0225053		0.373264	0.018191		0.373264	-0.0228393		0.373264	-0.0302383		0.373264	0.022025		0.373264	0.00998245		0.373264	0.00347024		0.373264	-0.022447		0.373264	-0.022445		0.373264	-0.00382968
0.379051	0.00385141		0.379051	-0.00159599		0.379051	-0.00318174		0.379051	0.0183797		0.379051	-8.58671e-05		0.379051	-0.00142681		0.379051	0.0212954		0.379051	0.0181735		0.379051	-0.0068826		0.379051	-0.0169254		0.379051	0.0182371		0.379051	0.00028661		0.379051	0.0164177		0.379051	-0.0193983		0.379051	-0.0238159		0.379051	-0.00381431
0.384838	0.00484311		0.384838	-0.0115426		0.384838	-0.0101392		0.384838	0.0252787		0.384838	0.0183729		0.384838	-0.0118076		0.384838	0.00815932		0.384838	0.0106224		0.384838	0.0242637		0.384838	0.00187206		0.384838	0.0146597		0.384838	0.0133558		0.384838	0.0101198		0.384838	-0.0259572		0.384838	-0.0344749		0.384838	-0.00999724
0.390625	-0.00166592		0.390625	-0.00609114		0.390625	0.0151847		0.390625	0.0189429		0.390625	0.0308769		0.390625	-0.0140849		0.390625	0.00602376		0.390625	0.00580127		0.390625	0.0163227		0.390625	0.00302049		0.390625	0.0104838		0.390625	0.030891		0.390625	-0.0022428		0.390625	-0.0307339		0.390625	-0.0576592		0.390625	-0.019814
0.396412	-0.00964845		0.396412	0.000608727		0.396412	0.0116864		0.396412	0.00932349		0.396412	0.0324669		0.396412	-0.0204503		0.396412	0.00994508		0.396412	0.0217909		0.396412	-0.00470481		0.396412	-0.00665281		0.396412	0.005924		0.396412	0.0352983		0.396412	0.00733713		0.396412	-0.0460136		0.396412	-0.0513195		0.396412	-0.00714173
0.402199	-0.00352949		0.402199	0.00616831		0.402199	0.0110839		0.402199	-0.0178981		0.402199	0.0159421		0.402199	-0.0162724		0.402199	0.0219861		0.402199	0.0349518		0.402199	0.00356317		0.402199	-0.0122738		0.402199	-0.00262933		0.402199	0.0277053		0.402199	0.0190446		0.402199	-0.0558811		0.402199	-0.0364739		0.402199	-0.00320461
0.407986	-0.0067174		0.407986	-0.00346937		0.407986	-0.00466766		0.407986	0.00251239		0.407986	-0.00154362		0.407986	-0.0180932		0.407986	0.0347859		0.407986	0.0501507		0.407986	0.00945093		0.407986	-0.0103325		0.407986	0.00597171		0.407986	0.0389722		0.407986	0.0148623		0.407986	-0.0470497		0.407986	-0.0234648		0.407986	0.00689222
0.413773	-0.029246		0.413773	-0.00497682		0.413773	-0.0104094		0.413773	0.00462701		0.413773	-0.00452866		0.413773	-0.017117		0.413773	0.0181057		0.413773	0.0415255		0.413773	0.00656796		0.413773	-0.0119396		0.413773	0.00411306		0.413773	0.0168011		0.413773	0.000289295		0.413773	-0.0525298		0.413773	-0.0221465		0.413773	0.00265147
0.41956	-0.0150729		0.41956	-0.00811108		0.41956	-0.00385732		0.41956	0.00565808		0.41956	-0.00251625		0.41956	-0.0251308		0.41956	-0.00321836		0.41956	0.0295929		0.41956	-0.0119865		0.41956	-0.00406317		0.41956	-0.00906344		0.41956	0.0116455		0.41956	-0.0106479		0.41956	-0.0361167		0.41956	-0.0164271		0.41956	-0.010558
0.425347	-0.00282935		0.425347	-0.0265558		0.425347	0.00488247		0.425347	-0.00131714		0.425347	-0.015618		0.425347	-0.0268955		0.425347	-0.00916507		0.425347	0.0080266		0.425347	-0.0379176		0.425347	0.0155861		0.425347	0.00816463		0.425347	-0.00406121		0.425347	-0.0340662		0.425347	-0.0190381		0.425347	-0.0214676		0.425347	-0.0175527
0.431134	-0.00891442		0.431134	-0.0352214		0.431134	0.0176372		0.431134	-0.00774053		0.431134	0.0017979		0.431134	-0.0279589		0.431134	-0.00601118		0.431134	-0.0233037		0.431134	-0.031311		0.431134	0.0181076		0.431134	0.0351798		0.431134	-0.00663754		0.431134	-0.0213044		0.431134	-0.0230857		0.431134	-0.00550665		0.431134	-0.0361727
0.436921	-0.000341359		0.436921	-0.0364257		0.436921	0.0275623		0.436921	-0.0183371		0.436921	0.0255038		0.436921	-0.0183875		0.436921	0.00305048		0.436921	-0.0285407		0.436921	-0.0101222		0.436921	0.00510805		0.436921	0.0352374		0.436921	0.0111327		0.436921	-0.00916029		0.436921	-0.0190721		0.436921	0.00555675		0.436921	-0.0295282
0.442708	0.0125284		0.442708	-0.0349918		0.442708	0.0185711		0.442708	-0.0185319		0.442708	0.0343051		0.442708	-0.00577441		0.442708	0.0194802		0.442708	-0.0253609		0.442708	-0.0123501		0.442708	0.00913411		0.442708	0.0114357		0.442708	0.00435935		0.442708	-0.0119005		0.442708	-0.00389377		0.442708	0.0110623		0.442708	0.000539803
0.448495	0.0089352		0.448495	-0.0417043		0.448495	0.0149957		0.448495	-0.0304172		0.448495	0.0425715		0.448495	-0.00544311		0.448495	0.0434801		0.448495	-0.0013546		0.448495	-0.0120462		0.448495	0.0223304		0.448495	0.000252054		0.448495	0.00260117		0.448495	-0.00340382		0.448495	0.00831187		0.448495	0.0168727		0.448495	0.0220734
0.454282	-0.00756115		0.454282	-0.0388206		0.454282	0.0290294		0.454282	-0.0231328		0.454282	0.0386127		0.454282	-0.0212688		0.454282	0.0492915		0.454282	-0.000774844		0.454282	-0.00301896		0.454282	0.0396392		0.454282	-0.0161338		0.454282	0.000337136		0.454282	-0.016831		0.454282	0.0123624		0.454282	0.0146914		0.454282	0.0281438

## Sheet: Supplementary Figure 4
ICEC0914 (VC3-1)			ICEC0914 (VC3-2)			ICEC0942 (VC13-1)			ICEC0942 (VC13-2)			ICEC0942 (VC14-1)			ICEC0942 (VC14-2)			ICEC0943 (VC1-1)			ICEC0943 (VC1-2)			Dinaciclib (VC4-1)			Dinaciclib (VC4-2)
1/Resolution (1/Å)	FSC (corrected)		1/Resolution (1/Å)	FSC (corrected)		1/Resolution (1/Å)	FSC (corrected)		1/Resolution (1/Å)	FSC (corrected)		1/Resolution (1/Å)	FSC (corrected)		1/Resolution (1/Å)	FSC (corrected)		1/Resolution (1/Å)	FSC (corrected)		1/Resolution (1/Å)	FSC (corrected)		1/Resolution (1/Å)	FSC (corrected)		1/Resolution (1/Å)	FSC (corrected)
0.00289352	1		0.00289352	1		0.00289352	1		0.00289352	1		0.00289352	1		0.00289352	1		0.00289352	1		0.00289352	1		0.00289352	1		0.00289352	1
0.00868056	0.99998		0.00868056	0.999974		0.00868056	0.999995		0.00868056	0.999981		0.00868056	0.999982		0.00868056	0.99997		0.00868056	0.999988		0.00868056	0.999991		0.00868056	0.999995		0.00868056	0.999968
0.0144676	0.999946		0.0144676	0.999866		0.0144676	0.999964		0.0144676	0.999875		0.0144676	0.99996		0.0144676	0.999869		0.0144676	0.999948		0.0144676	0.999967		0.0144676	0.999952		0.0144676	0.999901
0.0202546	0.999779		0.0202546	0.999597		0.0202546	0.999801		0.0202546	0.99961		0.0202546	0.999856		0.0202546	0.999527		0.0202546	0.999769		0.0202546	0.999896		0.0202546	0.999841		0.0202546	0.999695
0.0260417	0.999268		0.0260417	0.999294		0.0260417	0.999385		0.0260417	0.999514		0.0260417	0.999521		0.0260417	0.998529		0.0260417	0.999497		0.0260417	0.99966		0.0260417	0.999567		0.0260417	0.998966
0.0318287	0.998471		0.0318287	0.998539		0.0318287	0.998066		0.0318287	0.998927		0.0318287	0.99889		0.0318287	0.997191		0.0318287	0.999144		0.0318287	0.999304		0.0318287	0.998997		0.0318287	0.99798
0.0376157	0.996741		0.0376157	0.994896		0.0376157	0.993312		0.0376157	0.995984		0.0376157	0.996756		0.0376157	0.99312		0.0376157	0.997392		0.0376157	0.997915		0.0376157	0.997694		0.0376157	0.994405
0.0434028	0.994519		0.0434028	0.99149		0.0434028	0.98894		0.0434028	0.993174		0.0434028	0.99427		0.0434028	0.987826		0.0434028	0.995737		0.0434028	0.995803		0.0434028	0.995664		0.0434028	0.989402
0.0491898	0.987031		0.0491898	0.987883		0.0491898	0.981429		0.0491898	0.987262		0.0491898	0.990476		0.0491898	0.982727		0.0491898	0.992609		0.0491898	0.991725		0.0491898	0.99173		0.0491898	0.979689
0.0549768	0.972601		0.0549768	0.982644		0.0549768	0.977082		0.0549768	0.977279		0.0549768	0.98359		0.0549768	0.977333		0.0549768	0.989481		0.0549768	0.986251		0.0549768	0.987338		0.0549768	0.964896
0.0607639	0.961919		0.0607639	0.976579		0.0607639	0.97309		0.0607639	0.968024		0.0607639	0.980593		0.0607639	0.975775		0.0607639	0.987372		0.0607639	0.983252		0.0607639	0.98727		0.0607639	0.955439
0.0665509	0.938586		0.0665509	0.962252		0.0665509	0.958628		0.0665509	0.953531		0.0665509	0.97117		0.0665509	0.972611		0.0665509	0.98283		0.0665509	0.979532		0.0665509	0.984076		0.0665509	0.944853
0.072338	0.915494		0.072338	0.952049		0.072338	0.943252		0.072338	0.940432		0.072338	0.962278		0.072338	0.963721		0.072338	0.978012		0.072338	0.974353		0.072338	0.980105		0.072338	0.929947
0.078125	0.901776		0.078125	0.95321		0.078125	0.933495		0.078125	0.938532		0.078125	0.958776		0.078125	0.960634		0.078125	0.976274		0.078125	0.974827		0.078125	0.979131		0.078125	0.92781
0.083912	0.884545		0.083912	0.953112		0.083912	0.925359		0.083912	0.936062		0.083912	0.954868		0.083912	0.96168		0.083912	0.975645		0.083912	0.977046		0.083912	0.978934		0.083912	0.924733
0.0896991	0.869075		0.0896991	0.948212		0.0896991	0.91951		0.0896991	0.928495		0.0896991	0.951018		0.0896991	0.959531		0.0896991	0.974696		0.0896991	0.975459		0.0896991	0.977877		0.0896991	0.917488
0.0954861	0.863651		0.0954861	0.942344		0.0954861	0.916781		0.0954861	0.917088		0.0954861	0.949218		0.0954861	0.959119		0.0954861	0.973893		0.0954861	0.971821		0.0954861	0.978533		0.0954861	0.912068
0.101273	0.857882		0.101273	0.941024		0.101273	0.910574		0.101273	0.908822		0.101273	0.947497		0.101273	0.96039		0.101273	0.971018		0.101273	0.969447		0.101273	0.977943		0.101273	0.912059
0.10706	0.856048		0.10706	0.940135		0.10706	0.904438		0.10706	0.90776		0.10706	0.945145		0.10706	0.960402		0.10706	0.96925		0.10706	0.967747		0.10706	0.977764		0.10706	0.913898
0.112847	0.845788		0.112847	0.929226		0.112847	0.893596		0.112847	0.89711		0.112847	0.93788		0.112847	0.957522		0.112847	0.964459		0.112847	0.964929		0.112847	0.974413		0.112847	0.90344
0.118634	0.809965		0.118634	0.909062		0.118634	0.868867		0.118634	0.875584		0.118634	0.927572		0.118634	0.949454		0.118634	0.956394		0.118634	0.960303		0.118634	0.969362		0.118634	0.885895
0.124421	0.755448		0.124421	0.873742		0.124421	0.843733		0.124421	0.847237		0.124421	0.918432		0.124421	0.936601		0.124421	0.944473		0.124421	0.953554		0.124421	0.961233		0.124421	0.870951
0.130208	0.698093		0.130208	0.829009		0.130208	0.813342		0.130208	0.829394		0.130208	0.906667		0.130208	0.920062		0.130208	0.92919		0.130208	0.944379		0.130208	0.950722		0.130208	0.857473
0.135995	0.640227		0.135995	0.786831		0.135995	0.789649		0.135995	0.804038		0.135995	0.895451		0.135995	0.898181		0.135995	0.918685		0.135995	0.934228		0.135995	0.94226		0.135995	0.843742
0.141782	0.587074		0.141782	0.753437		0.141782	0.778		0.141782	0.772081		0.141782	0.882664		0.141782	0.882378		0.141782	0.911705		0.141782	0.92223		0.141782	0.933521		0.141782	0.817517
0.147569	0.483931		0.147569	0.54061		0.147569	0.767085		0.147569	0.730743		0.147569	0.863693		0.147569	0.864815		0.147569	0.897908		0.147569	0.908292		0.147569	0.922344		0.147569	0.779948
0.153356	0.489791		0.153356	0.544352		0.153356	0.766297		0.153356	0.707642		0.153356	0.851367		0.153356	0.851977		0.153356	0.887538		0.153356	0.900003		0.153356	0.910713		0.153356	0.749689
0.159144	0.436025		0.159144	0.497931		0.159144	0.7619		0.159144	0.544899		0.159144	0.842135		0.159144	0.832967		0.159144	0.868219		0.159144	0.886879		0.159144	0.901318		0.159144	0.719425
0.164931	0.384807		0.164931	0.426522		0.164931	0.739131		0.164931	0.51511		0.164931	0.824788		0.164931	0.800099		0.164931	0.845024		0.164931	0.857647		0.164931	0.88544		0.164931	0.590778
0.170718	0.300877		0.170718	0.375455		0.170718	0.716441		0.170718	0.478512		0.170718	0.81315		0.170718	0.772306		0.170718	0.828887		0.170718	0.827796		0.170718	0.872132		0.170718	0.543278
0.176505	0.273211		0.176505	0.320577		0.176505	0.683151		0.176505	0.437968		0.176505	0.805907		0.176505	0.608171		0.176505	0.806743		0.176505	0.795646		0.176505	0.853776		0.176505	0.473665
0.182292	0.235489		0.182292	0.314241		0.182292	0.556595		0.182292	0.40889		0.182292	0.803601		0.182292	0.659301		0.182292	0.700786		0.182292	0.778426		0.182292	0.840058		0.182292	0.416996
0.188079	0.2531		0.188079	0.371635		0.188079	0.599382		0.188079	0.434421		0.188079	0.815967		0.188079	0.724507		0.188079	0.745312		0.188079	0.655044		0.188079	0.842677		0.188079	0.38232
0.193866	0.279976		0.193866	0.425813		0.193866	0.64765		0.193866	0.463492		0.193866	0.833987		0.193866	0.759239		0.193866	0.780993		0.193866	0.71673		0.193866	0.847666		0.193866	0.394634
0.199653	0.27098		0.199653	0.41169		0.199653	0.668074		0.199653	0.437682		0.199653	0.839046		0.199653	0.753032		0.199653	0.786169		0.199653	0.734265		0.199653	0.845272		0.199653	0.409164
0.20544	0.250032		0.20544	0.364798		0.20544	0.6441		0.20544	0.375148		0.20544	0.829221		0.20544	0.7438		0.20544	0.775519		0.20544	0.717378		0.20544	0.831044		0.20544	0.401022
0.211227	0.198326		0.211227	0.296879		0.211227	0.596108		0.211227	0.345117		0.211227	0.803722		0.211227	0.733417		0.211227	0.756179		0.211227	0.685147		0.211227	0.809221		0.211227	0.37916
0.217014	0.152215		0.217014	0.240191		0.217014	0.558369		0.217014	0.331826		0.217014	0.78031		0.217014	0.709815		0.217014	0.721651		0.217014	0.663587		0.217014	0.674386		0.217014	0.360246
0.222801	0.149918		0.222801	0.195429		0.222801	0.523722		0.222801	0.294516		0.222801	0.761718		0.222801	0.688326		0.222801	0.685938		0.222801	0.647928		0.222801	0.67279		0.222801	0.32723
0.228588	0.125716		0.228588	0.181241		0.228588	0.489922		0.228588	0.259379		0.228588	0.674897		0.228588	0.653784		0.228588	0.656731		0.228588	0.619376		0.228588	0.637275		0.228588	0.296338
0.234375	0.0866658		0.234375	0.179733		0.234375	0.44636		0.234375	0.221256		0.234375	0.659559		0.234375	0.623914		0.234375	0.640951		0.234375	0.588167		0.234375	0.608167		0.234375	0.261509
0.240162	0.0492238		0.240162	0.164021		0.240162	0.389446		0.240162	0.152068		0.240162	0.613158		0.240162	0.562711		0.240162	0.60839		0.240162	0.540386		0.240162	0.580026		0.240162	0.214273
0.245949	0.0329362		0.245949	0.153419		0.245949	0.342014		0.245949	0.120022		0.245949	0.559455		0.245949	0.495309		0.245949	0.563584		0.245949	0.487306		0.245949	0.554524		0.245949	0.16844
0.251736	0.0341012		0.251736	0.100551		0.251736	0.324738		0.251736	0.0859274		0.251736	0.491368		0.251736	0.441451		0.251736	0.4981		0.251736	0.437277		0.251736	0.505887		0.251736	0.136024
0.257523	0.0303788		0.257523	0.0761087		0.257523	0.279369		0.257523	0.0653215		0.257523	0.426786		0.257523	0.378744		0.257523	0.434587		0.257523	0.394648		0.257523	0.434909		0.257523	0.0995923
0.26331	0.0351398		0.26331	0.035228		0.26331	0.207147		0.26331	0.0433591		0.26331	0.355912		0.26331	0.318805		0.26331	0.36911		0.26331	0.314013		0.26331	0.375809		0.26331	0.0929306
0.269097	0.00308837		0.269097	0.0243065		0.269097	0.160519		0.269097	0.0614477		0.269097	0.333602		0.269097	0.268426		0.269097	0.302583		0.269097	0.25876		0.269097	0.310145		0.269097	0.0959352
0.274884	-0.0214386		0.274884	0.0439847		0.274884	0.141872		0.274884	0.073891		0.274884	0.321135		0.274884	0.214376		0.274884	0.255974		0.274884	0.215815		0.274884	0.248302		0.274884	0.0746839
0.280671	-0.0238829		0.280671	0.0251872		0.280671	0.147294		0.280671	0.0445399		0.280671	0.268514		0.280671	0.171133		0.280671	0.223595		0.280671	0.17232		0.280671	0.177298		0.280671	0.050908
0.286458	-0.0206973		0.286458	0.0348057		0.286458	0.130314		0.286458	0.0185741		0.286458	0.206901		0.286458	0.117731		0.286458	0.192755		0.286458	0.146899		0.286458	0.149637		0.286458	0.0386915
0.292245	-0.0305065		0.292245	0.0275697		0.292245	0.0878035		0.292245	-0.00510577		0.292245	0.179942		0.292245	0.106165		0.292245	0.14563		0.292245	0.120379		0.292245	0.12688		0.292245	0.0476439
0.298032	-0.0257326		0.298032	0.0328284		0.298032	0.0543537		0.298032	-0.00392276		0.298032	0.147335		0.298032	0.0876399		0.298032	0.0967389		0.298032	0.10408		0.298032	0.09384		0.298032	0.043638
0.303819	-0.0110469		0.303819	0.0303833		0.303819	0.047483		0.303819	0.0184306		0.303819	0.122307		0.303819	0.0843054		0.303819	0.103553		0.303819	0.0846104		0.303819	0.0670056		0.303819	0.0375857
0.309606	-0.0164424		0.309606	0.0247263		0.309606	0.0326736		0.309606	0.0183279		0.309606	0.113418		0.309606	0.0800671		0.309606	0.118807		0.309606	0.0714104		0.309606	0.0601399		0.309606	0.0148551
0.315394	-0.0370449		0.315394	0.0269682		0.315394	0.0286928		0.315394	0.0191744		0.315394	0.0849464		0.315394	0.0577735		0.315394	0.0856481		0.315394	0.0530765		0.315394	0.0461319		0.315394	-0.01709
0.321181	0.000190777		0.321181	0.0074873		0.321181	0.0450372		0.321181	0.0103414		0.321181	0.0477383		0.321181	0.0261657		0.321181	0.0583727		0.321181	0.0367317		0.321181	0.0427748		0.321181	-0.0337972
0.326968	0.00437774		0.326968	-0.0136375		0.326968	0.0413186		0.326968	-0.00822047		0.326968	0.0282572		0.326968	0.0198694		0.326968	0.0291964		0.326968	0.0023534		0.326968	0.056768		0.326968	-0.0246573
0.332755	0.0156745		0.332755	-0.0204578		0.332755	0.0314801		0.332755	0.00309868		0.332755	0.0270056		0.332755	0.00950839		0.332755	0.00201406		0.332755	-0.00540694		0.332755	0.0303349		0.332755	-0.0162188
0.338542	0.0194583		0.338542	-0.0343572		0.338542	0.00101394		0.338542	-0.00509231		0.338542	0.0154659		0.338542	0.0245038		0.338542	0.0143862		0.338542	0.00985828		0.338542	-0.025719		0.338542	-0.0106345
0.344329	0.0164382		0.344329	-0.0502765		0.344329	0.00130158		0.344329	-0.00240636		0.344329	0.0058911		0.344329	0.0174582		0.344329	0.0257848		0.344329	0.0326224		0.344329	-0.0452567		0.344329	0.00359303
0.350116	0.0303082		0.350116	-0.0271016		0.350116	0.0207041		0.350116	0.010277		0.350116	0.00838957		0.350116	0.00722129		0.350116	0.028066		0.350116	0.0318719		0.350116	-0.0586456		0.350116	0.00153986
0.355903	0.00951854		0.355903	0.00397791		0.355903	0.0152324		0.355903	0.019831		0.355903	0.00571143		0.355903	0.00246221		0.355903	0.0202242		0.355903	0.015064		0.355903	-0.0366703		0.355903	-0.00488955
0.36169	-0.0250023		0.36169	0.0147671		0.36169	0.00798751		0.36169	0.0285146		0.36169	0.0259039		0.36169	-0.00154524		0.36169	0.0264423		0.36169	0.00824089		0.36169	-0.0358726		0.36169	-0.0127621
0.367477	-0.00406192		0.367477	0.0155416		0.367477	0.0113754		0.367477	0.0184951		0.367477	0.0327705		0.367477	0.0142202		0.367477	0.0344636		0.367477	0.0126216		0.367477	-0.0282582		0.367477	-0.0326275
0.373264	0.0136947		0.373264	0.0195426		0.373264	0.0116532		0.373264	-0.00108323		0.373264	0.0321188		0.373264	0.00672158		0.373264	0.0304027		0.373264	0.0224693		0.373264	-0.0207383		0.373264	-0.0398967
0.379051	0.0176913		0.379051	0.0216189		0.379051	0.00902734		0.379051	-0.0170195		0.379051	0.0302383		0.379051	-0.0155373		0.379051	0.0332089		0.379051	0.0108825		0.379051	0.00833921		0.379051	-0.0303739
0.384838	0.0153439		0.384838	0.0190487		0.384838	0.017579		0.384838	-0.0392017		0.384838	0.0175966		0.384838	-0.0322279		0.384838	0.0365437		0.384838	-0.00981869		0.384838	-0.00397639		0.384838	-0.0174302
0.390625	0.000643958		0.390625	0.0202701		0.390625	0.0221456		0.390625	-0.0394163		0.390625	-0.00288356		0.390625	-0.0197282		0.390625	0.0374733		0.390625	-0.000544961		0.390625	-0.00749911		0.390625	-0.00933164
0.396412	0.0194695		0.396412	0.0201644		0.396412	0.0197333		0.396412	-0.0215092		0.396412	-0.0147142		0.396412	-0.0047982		0.396412	0.0271738		0.396412	0.00920993		0.396412	0.00647132		0.396412	-0.00106683
0.402199	0.0210329		0.402199	0.02777		0.402199	0.0144475		0.402199	-0.0196135		0.402199	-0.000981198		0.402199	-0.0140084		0.402199	-0.00941664		0.402199	0.00582038		0.402199	0.0185489		0.402199	-0.00940766
0.407986	0.0293097		0.407986	0.0117624		0.407986	-0.0109983		0.407986	-0.0120146		0.407986	0.00626495		0.407986	-0.0286441		0.407986	-0.0510477		0.407986	-0.00545118		0.407986	0.0183614		0.407986	-0.0231905
0.413773	0.0099806		0.413773	0.0124908		0.413773	-0.0156592		0.413773	-0.0250934		0.413773	0.0107087		0.413773	-0.00921154		0.413773	-0.028358		0.413773	0.00129312		0.413773	7.87658e-05		0.413773	-0.0152516
0.41956	0.0195436		0.41956	-0.00109749		0.41956	-0.0332641		0.41956	-0.012006		0.41956	-0.0122126		0.41956	0.0248379		0.41956	0.0072236		0.41956	0.00413395		0.41956	-0.0135662		0.41956	-0.0226921
0.425347	-0.00361263		0.425347	-0.0153624		0.425347	-0.0445221		0.425347	-0.00700023		0.425347	-0.0177513		0.425347	0.0165757		0.425347	0.0289562		0.425347	0.00701472		0.425347	-0.0225808		0.425347	-0.0140001
0.431134	0.00923127		0.431134	-0.0152008		0.431134	-0.0188813		0.431134	-0.00120736		0.431134	-0.0156742		0.431134	0.00496482		0.431134	0.0293962		0.431134	0.0251314		0.431134	-0.00699694		0.431134	-0.0212958
0.436921	0.0037319		0.436921	-0.0126598		0.436921	-0.0030277		0.436921	0.00191577		0.436921	-0.0170735		0.436921	0.0155275		0.436921	0.0246372		0.436921	0.0332631		0.436921	-0.00244823		0.436921	-0.0201204
0.442708	-0.0031468		0.442708	-0.0134082		0.442708	0.00963312		0.442708	-0.00168234		0.442708	-0.00261643		0.442708	0.00472991		0.442708	0.0231646		0.442708	0.0203687		0.442708	-0.013271		0.442708	-0.01551
0.448495	-0.00609879		0.448495	-0.0131836		0.448495	0.00958925		0.448495	-0.0135293		0.448495	-0.00748801		0.448495	-0.00738943		0.448495	0.0159695		0.448495	0.00904273		0.448495	-0.0145931		0.448495	-0.0240496
0.454282	-0.0218403		0.454282	-0.0350127		0.454282	0.00286971		0.454282	-0.0141635		0.454282	-0.0108933		0.454282	-0.0158712		0.454282	-0.000343604		0.454282	0.0178225		0.454282	-0.000715169		0.454282	-0.0346088

## Sheet: Supplementary Figure 5
Data acquisition scheme	Average Q-score		Resolution (Å)	1/resolution (1/Å)
	Protein	Ligand
Rapid screening	0.411	0.522	3.4	0.294118
	0.391	0.462	3.5	0.285714
	0.298	0.399	4.1	0.243902
	0.305	0.458	3.9	0.25641
	0.278	0.36	3.5	0.285714
	0.267	0.3825	3.7	0.27027
	0.32	0.37	3.6	0.277778
	0.225	0.312	4.1	0.243902
	0.43	0.488	3.3	0.30303
	0.367	0.469	3.5	0.285714
	0.192	0.334	4.3	0.232558
	0.16	0.287	4.9	0.204082
	0.205	0.202	4.5	0.222222
	0.208	0.329	4.1	0.243902
	0.431	0.496	3.5	0.285714
	0.266	0.334	4	0.25
	0.304	0.453	3.8	0.263158
	0.3	0.278	3.8	0.263158
	0.27	0.459	3.8	0.263158
	0.265	0.212	3.8	0.263158
	0.348	0.499	3.4	0.294118
	0.311	0.4	3.6	0.277778
	0.433	0.553	3.4	0.294118
	0.462	0.562	3.4	0.294118
	0.317	0.357	3.7	0.27027
	0.449	0.452	3.2	0.3125
	0.307	0.472	3.6	0.277778
	0.359	0.425	3.6	0.277778
Intermediate-resolution	0.527	0.653	3.1	0.322581
	0.547	0.632	3.2	0.3125
	0.54	0.618	3.1	0.322581
	0.547	0.604	2.9	0.344828
	0.522	0.596	3	0.333333
	0.466	0.62	3	0.333333
	0.568	0.624	3	0.333333
	0.551	0.509	3	0.333333
	0.498	0.452	3.2	0.3125
	0.486	0.524	3.2	0.3125
	0.532	0.585	3	0.333333
	0.502	0.564	3.1	0.322581
High-resolution	0.811	0.859	1.9	0.526316
	0.788	0.838	1.9	0.526316
	0.787	0.812	2.1	0.47619
	0.778	0.83	2	0.5
	0.773	0.827	2	0.5
	0.782	0.811	1.9	0.526316
	0.774	0.8265	2	0.5
	0.763	0.743	2.2	0.454545
	0.778	0.71	2	0.5
	0.802	0.74	2	0.5
	0.789	0.838	1.9	0.526316
	0.812	0.775	1.8	0.555556
	0.82	0.789	1.9	0.526316

## Sheet: Supplementary Figure 6c
Combined ICEC datasets			Combined ICEC datasets
1/Resolution (1/Å)	FSC (corrected)		1/Resolution (1/Å)	Map-model FSC (masked)
0.001001	1		0.0475865	0.845943
0.00365497	1		0.058299	0.846575
0.00730994	1		0.0656611	0.846155
0.0109649	1		0.0721392	0.845566
0.0146199	0.999999		0.0771631	0.845162
0.0182749	0.999994		0.0818057	0.844293
0.0219298	0.999981		0.086103	0.843893
0.0255848	0.999965		0.0896795	0.842469
0.0292398	0.999947		0.0931876	0.841035
0.0328947	0.999924		0.0965784	0.83876
0.0365497	0.999911		0.0993148	0.83786
0.0402047	0.999897		0.102651	0.836293
0.0438597	0.999876		0.105108	0.835818
0.0475146	0.999851		0.107584	0.833347
0.0511696	0.99983		0.110121	0.83102
0.0548246	0.999824		0.112458	0.82841
0.0584795	0.99981		0.114518	0.825808
0.0621345	0.999767		0.117276	0.822341
0.0657895	0.999711		0.119169	0.818432
0.0694445	0.999683		0.121002	0.815219
0.0730994	0.999677		0.122649	0.812255
0.0767544	0.999645		0.124833	0.809217
0.0804094	0.999615		0.126766	0.805474
0.0840643	0.999562		0.128692	0.801909
0.0877193	0.99954		0.130396	0.797878
0.0913743	0.999525		0.131963	0.794929
0.0950292	0.999498		0.133555	0.791038
0.0986842	0.999487		0.135145	0.786987
0.102339	0.999419		0.136727	0.78276
0.105994	0.999374		0.138456	0.779802
0.109649	0.999266		0.13991	0.776291
0.113304	0.999097		0.141271	0.772824
0.116959	0.998909		0.142648	0.769988
0.120614	0.998579		0.144099	0.767038
0.124269	0.998302		0.145856	0.763481
0.127924	0.99793		0.14699	0.760515
0.131579	0.997548		0.148216	0.757874
0.135234	0.997134		0.149661	0.754836
0.138889	0.996575		0.150856	0.753133
0.142544	0.995982		0.152149	0.751142
0.146199	0.995448		0.15329	0.748926
0.149854	0.995258		0.154671	0.746911
0.153509	0.994837		0.155845	0.745651
0.157164	0.994414		0.156975	0.743599
0.160819	0.99409		0.158153	0.743215
0.164474	0.993726		0.159307	0.742236
0.168129	0.9936		0.160716	0.741231
0.171784	0.993687		0.161635	0.741162
0.175439	0.993694		0.162773	0.741305
0.179094	0.99384		0.163925	0.740361
0.182749	0.994055		0.164915	0.740481
0.186404	0.994096		0.166119	0.74064
0.190058	0.993914		0.167016	0.740685
0.193713	0.993552		0.167851	0.740952
0.197368	0.992895		0.168858	0.741871
0.201023	0.991995		0.169987	0.742646
0.204678	0.991299		0.171004	0.743729
0.208333	0.990231		0.172142	0.744433
0.211988	0.989289		0.173352	0.745292
0.215643	0.988607		0.174262	0.746474
0.219298	0.987714		0.175167	0.748033
0.222953	0.986889		0.176044	0.74919
0.226608	0.985874		0.176795	0.750139
0.230263	0.985005		0.177517	0.752071
0.233918	0.984408		0.178636	0.754162
0.237573	0.983705		0.179642	0.75561
0.241228	0.983355		0.180632	0.758243
0.244883	0.982227		0.181527	0.76058
0.248538	0.982056		0.182359	0.763973
0.252193	0.980976		0.183177	0.766096
0.255848	0.980211		0.183907	0.76815
0.259503	0.979241		0.184819	0.770541
0.263158	0.978496		0.18564	0.773201
0.266813	0.978281		0.186543	0.776201
0.270468	0.976656		0.187466	0.777883
0.274123	0.975142		0.18828	0.779839
0.277778	0.973138		0.18915	0.781399
0.281433	0.971168		0.190123	0.783959
0.285088	0.97048		0.190779	0.78595
0.288743	0.967805		0.191477	0.787473
0.292398	0.96725		0.192273	0.789017
0.296053	0.966436		0.193073	0.79016
0.299708	0.966211		0.193876	0.791626
0.303363	0.966647		0.194679	0.79384
0.307018	0.965543		0.195238	0.795213
0.310673	0.965031		0.195994	0.79664
0.314328	0.96405		0.196701	0.79793
0.317982	0.964054		0.197548	0.799678
0.321637	0.795683		0.198562	0.801519
0.325292	0.874555		0.199263	0.803802
0.328947	0.890784		0.19989	0.80567
0.332602	0.893064		0.200527	0.807477
0.336257	0.900255		0.201268	0.809939
0.339912	0.90222		0.202053	0.811736
0.343567	0.899872		0.202849	0.812664
0.347222	0.899464		0.203489	0.813677
0.350877	0.901805		0.204054	0.814908
0.354532	0.903502		0.204895	0.81589
0.358187	0.90431		0.205679	0.817657
0.361842	0.902796		0.206172	0.81826
0.365497	0.898197		0.206916	0.819065
0.369152	0.892464		0.207563	0.820224
0.372807	0.888835		0.208266	0.820191
0.376462	0.890655		0.208981	0.821586
0.380117	0.891168		0.209657	0.822889
0.383772	0.889284		0.210249	0.823633
0.387427	0.885117		0.210921	0.8246
0.391082	0.878324		0.211518	0.825485
0.394737	0.871382		0.212139	0.826508
0.398392	0.866403		0.212799	0.826506
0.402047	0.863366		0.213466	0.827758
0.405702	0.861407		0.214133	0.827895
0.409357	0.859044		0.214714	0.828011
0.413012	0.857525		0.215465	0.826989
0.416667	0.856755		0.216094	0.827521
0.420322	0.855152		0.21667	0.827549
0.423977	0.855704		0.21738	0.827441
0.427632	0.851552		0.217796	0.827308
0.431287	0.84648		0.21848	0.82737
0.434942	0.841595		0.219168	0.827693
0.438597	0.835796		0.219771	0.8283
0.442252	0.836058		0.220314	0.828679
0.445906	0.834892		0.220954	0.827933
0.449561	0.831809		0.221535	0.828058
0.453216	0.822601		0.222231	0.82699
0.456871	0.810094		0.222874	0.827442
0.460526	0.801517		0.223334	0.82697
0.464181	0.793556		0.223853	0.82712
0.467836	0.786384		0.224368	0.827414
0.471491	0.776521		0.224969	0.82704
0.475146	0.76733		0.225571	0.827191
0.478801	0.757002		0.226067	0.827876
0.482456	0.746595		0.226672	0.828024
0.486111	0.733899		0.227275	0.827978
0.489766	0.718416		0.227775	0.82806
0.493421	0.701073		0.228419	0.828184
0.497076	0.686564		0.229035	0.828646
0.500731	0.672192		0.22958	0.828694
0.504386	0.658786		0.230044	0.828977
0.508041	0.6405		0.230702	0.828966
0.511696	0.62048		0.231183	0.829877
0.515351	0.59313		0.23167	0.830174
0.519006	0.555846		0.232209	0.830559
0.522661	0.519574		0.23283	0.830211
0.526316	0.49129		0.233354	0.830553
0.529971	0.469818		0.233903	0.829794
0.533626	0.449143		0.23446	0.830003
0.537281	0.427346		0.235099	0.829538
0.540936	0.402033		0.235734	0.829044
0.544591	0.376751		0.236225	0.828265
0.548246	0.348155		0.236618	0.828496
0.551901	0.315393		0.237069	0.82806
0.555556	0.287687		0.237588	0.827749
0.559211	0.258142		0.238067	0.82803
0.562866	0.238452		0.238472	0.828202
0.566521	0.223927		0.238878	0.827682
0.570175	0.203256		0.239472	0.827124
0.57383	0.176998		0.240032	0.826264
0.577485	0.150377		0.240515	0.82617
0.58114	0.125868		0.240998	0.82691
0.584795	0.11059		0.241618	0.826264
0.58845	0.0994787		0.24212	0.826066
0.592105	0.093628		0.242572	0.826709
0.59576	0.0830787		0.24307	0.827636
0.599415	0.0678747		0.243666	0.828516
0.60307	0.0572702		0.244118	0.828829
0.606725	0.0516637		0.244545	0.828636
0.61038	0.0471808		0.245102	0.828706
0.614035	0.0337142		0.2456	0.829102
0.61769	0.0198374		0.246074	0.827875
0.621345	0.0106399		0.246663	0.828599
0.625	0.008193		0.247072	0.829042
0.628655	-0.00316656		0.247535	0.829007
0.63231	-0.0109817		0.248024	0.828613
0.635965	-0.00401924		0.248564	0.828424
0.63962	0.00737076		0.248999	0.828482
0.643275	0.0124097		0.249316	0.828209
0.64693	0.00757645		0.249734	0.828478
0.650585	-0.000320105		0.250241	0.828388
0.65424	-0.000963938		0.250735	0.828894
0.657895	0.00708952		0.251253	0.829056
0.66155	0.0111498		0.251692	0.829099
0.665205	0.0118416		0.252165	0.829175
0.66886	0.00824061		0.252627	0.829563
0.672515	0.00311545		0.253048	0.829681
0.67617	-0.00357511		0.253408	0.830412
0.679825	-0.00752135		0.253819	0.831177
0.68348	-0.0113406		0.254253	0.831905
0.687135	-0.00730395		0.254785	0.832671
0.69079	-0.00745601		0.255345	0.833369
0.694445	-0.00391468		0.255782	0.833277
0.698099	-0.00337492		0.256259	0.833651
0.701754	-0.00279695		0.256714	0.833251
			0.257232	0.833254
			0.257551	0.833324
			0.257975	0.832359
			0.258414	0.832307
			0.258854	0.832778
			0.25932	0.832857
			0.259704	0.83245
			0.260109	0.833904
			0.260554	0.834463
			0.260981	0.834146
			0.261424	0.83507
			0.26184	0.835231
			0.262257	0.835148
			0.262724	0.835431
			0.263161	0.835406
			0.263579	0.834943
			0.263969	0.834688
			0.2643	0.834482
			0.264764	0.833693
			0.265249	0.833685
			0.265731	0.833564
			0.266079	0.834145
			0.266513	0.834383
			0.266942	0.834133
			0.267256	0.835479
			0.267679	0.835222
			0.268175	0.835594
			0.268566	0.835862
			0.268906	0.835894
			0.269258	0.835565
			0.269633	0.835993
			0.27007	0.837143
			0.270375	0.837893
			0.270804	0.838623
			0.271303	0.83899
			0.271741	0.838649
			0.272105	0.838803
			0.272455	0.838692
			0.272814	0.838564
			0.273142	0.837751
			0.273573	0.837233
			0.273968	0.837208
			0.274375	0.836554
			0.274767	0.836725
			0.275127	0.836863
			0.275579	0.836417
			0.275939	0.835428
			0.276356	0.834624
			0.276907	0.834349
			0.277267	0.833861
			0.277672	0.833321
			0.277988	0.833899
			0.278376	0.833325
			0.278712	0.832987
			0.279051	0.832535
			0.279401	0.832632
			0.279707	0.832305
			0.280059	0.832229
			0.280393	0.832153
			0.280741	0.83231
			0.281138	0.831992
			0.2816	0.831417
			0.281992	0.83074
			0.282327	0.830391
			0.282691	0.831282
			0.283005	0.831631
			0.283466	0.831776
			0.28384	0.831211
			0.284095	0.830815
			0.284469	0.83132
			0.284901	0.830505
			0.285315	0.829901
			0.285678	0.82858
			0.285928	0.827848
			0.286222	0.828477
			0.286593	0.827798
			0.286927	0.827257
			0.287255	0.827359
			0.287549	0.827474
			0.287925	0.828337
			0.288335	0.828725
			0.288644	0.828515
			0.288947	0.82796
			0.289446	0.82727
			0.28988	0.827279
			0.290227	0.82693
			0.290535	0.826567
			0.290897	0.825935
			0.29129	0.825464
			0.291674	0.826222
			0.292103	0.826232
			0.292469	0.826006
			0.292773	0.826709
			0.29303	0.826234
			0.293299	0.825198
			0.293629	0.824406
			0.293882	0.82483
			0.294182	0.823563
			0.294533	0.82352
			0.294919	0.823984
			0.295251	0.824271
			0.295593	0.823859
			0.295922	0.823128
			0.296188	0.824074
			0.296445	0.824169
			0.296771	0.823994
			0.297105	0.82531
			0.29753	0.82541
			0.297882	0.824274
			0.298211	0.824531
			0.298529	0.825224
			0.298821	0.825211
			0.299183	0.824884
			0.299512	0.824958
			0.299886	0.824848
			0.300243	0.824979
			0.300539	0.826195
			0.300866	0.826139
			0.301267	0.826182
			0.301531	0.82585
			0.301832	0.825893
			0.302148	0.825819
			0.302465	0.825325
			0.302747	0.825362
			0.30303	0.825546
			0.303378	0.824895
			0.303674	0.825224
			0.304013	0.825414
			0.304329	0.825904
			0.304684	0.826075
			0.305014	0.826589
			0.305288	0.826238
			0.30559	0.825348
			0.305929	0.824785
			0.30623	0.824176
			0.306587	0.823257
			0.30688	0.823041
			0.307143	0.823201
			0.307476	0.823753
			0.307801	0.823222
			0.308079	0.82373
			0.308354	0.823408
			0.308652	0.822451
			0.308881	0.822476
			0.309215	0.821923
			0.309706	0.821185
			0.310043	0.820806
			0.310306	0.821483
			0.31061	0.820921
			0.310872	0.820172
			0.311186	0.819342
			0.311413	0.819698
			0.311649	0.818569
			0.31201	0.819279
			0.312318	0.819265
			0.312651	0.818396
			0.312888	0.817938
			0.313164	0.817317
			0.313423	0.816858
			0.313687	0.816784
			0.31403	0.816077
			0.314312	0.815595
			0.314618	0.816203
			0.314949	0.815931
			0.315305	0.816416
			0.315608	0.815311
			0.3159	0.814992
			0.316189	0.814572
			0.316413	0.813921
			0.316604	0.814234
			0.316917	0.813725
			0.317244	0.814049
			0.317508	0.813177
			0.317842	0.813764
			0.318089	0.81387
			0.318521	0.813904
			0.318865	0.813851
			0.319156	0.814035
			0.319422	0.813518
			0.31972	0.81182
			0.320002	0.810645
			0.320295	0.809761
			0.320565	0.809261
			0.320829	0.808925
			0.321093	0.808489
			0.321387	0.807427
			0.321654	0.806807
			0.321901	0.807314
			0.322175	0.807378
			0.322427	0.80761
			0.322673	0.806091
			0.322916	0.806539
			0.323256	0.806254
			0.323585	0.806415
			0.323848	0.806454
			0.324185	0.806225
			0.324396	0.807577
			0.324644	0.807241
			0.324907	0.807606
			0.325139	0.807467
			0.325367	0.807537
			0.325662	0.807231
			0.325972	0.807654
			0.326252	0.807622
			0.32659	0.807597
			0.326985	0.807691
			0.32725	0.807588
			0.327515	0.806479
			0.327775	0.807052
			0.328004	0.806703
			0.3283	0.806706
			0.328562	0.806387
			0.328829	0.806728
			0.3291	0.807055
			0.329311	0.806566
			0.329496	0.806744
			0.329717	0.805989
			0.329957	0.804546
			0.33022	0.804667
			0.330515	0.805028
			0.330869	0.805473
			0.331221	0.805229
			0.331475	0.805186
			0.331782	0.804888
			0.33203	0.804764
			0.332229	0.804348
			0.332527	0.804374
			0.332792	0.804193
			0.333047	0.803732
			0.333307	0.803329
			0.333597	0.804217
			0.333804	0.803676
			0.334021	0.804558
			0.33425	0.804214
			0.334593	0.804962
			0.334851	0.804821
			0.335054	0.80598
			0.335314	0.805606
			0.335578	0.805483
			0.335906	0.804801
			0.336191	0.805408
			0.33649	0.804445
			0.336773	0.804265
			0.337027	0.804314
			0.337241	0.804129
			0.337504	0.804586
			0.337735	0.804623
			0.338021	0.805123
			0.338245	0.805492
			0.338517	0.806069
			0.33877	0.806017
			0.339015	0.80724
			0.339258	0.807513
			0.339557	0.808209
			0.339775	0.807681
			0.339978	0.808248
			0.340247	0.809328
			0.340516	0.809268
			0.340768	0.809829
			0.34098	0.810087
			0.341203	0.810433
			0.341505	0.811267
			0.341722	0.811841
			0.341986	0.811477
			0.342195	0.811896
			0.342361	0.810888
			0.342599	0.811125
			0.342877	0.812406
			0.343191	0.812785
			0.343423	0.813603
			0.343666	0.814012
			0.34396	0.813426
			0.344222	0.812658
			0.344437	0.812917
			0.344649	0.812725
			0.344896	0.81293
			0.345105	0.81274
			0.345347	0.81382
			0.345617	0.814218
			0.345867	0.815466
			0.346227	0.816569
			0.346442	0.816136
			0.346706	0.815871
			0.346993	0.815557
			0.347241	0.816141
			0.347458	0.816833
			0.347652	0.818488
			0.347895	0.819982
			0.34818	0.820645
			0.348433	0.820447
			0.34868	0.821316
			0.348871	0.821606
			0.349103	0.82227
			0.349317	0.82245
			0.349519	0.822255
			0.349757	0.822489
			0.350013	0.824119
			0.350218	0.824029
			0.350449	0.82351
			0.350686	0.822893
			0.350968	0.822473
			0.351186	0.821845
			0.351466	0.820861
			0.35167	0.820167
			0.351912	0.819852
			0.352169	0.819357
			0.352388	0.819205
			0.352648	0.81882
			0.3529	0.818787
			0.353134	0.817659
			0.353384	0.817613
			0.353597	0.816569
			0.353848	0.816719
			0.354112	0.815386
			0.354379	0.814318
			0.354604	0.813766
			0.354806	0.812639
			0.355025	0.812338
			0.355212	0.812399
			0.355464	0.811358
			0.355665	0.810564
			0.355877	0.810397
			0.356101	0.809848
			0.356317	0.809489
			0.35657	0.809086
			0.356812	0.809191
			0.356971	0.809305
			0.357141	0.809452
			0.35737	0.809545
			0.357586	0.809696
			0.357842	0.808875
			0.358037	0.807233
			0.358304	0.807725
			0.35851	0.807897
			0.358741	0.808104
			0.358986	0.807011
			0.359232	0.805939
			0.359442	0.805648
			0.35972	0.804861
			0.359963	0.804616
			0.360153	0.805154
			0.360353	0.804041
			0.36059	0.803813
			0.36088	0.80336
			0.3611	0.803405
			0.361323	0.802207
			0.361537	0.801771
			0.361765	0.801416
			0.361967	0.801401
			0.362258	0.80088
			0.362512	0.800588
			0.362699	0.801705
			0.362951	0.800679
			0.363174	0.799687
			0.363407	0.800071
			0.363655	0.799971
			0.363837	0.799085
			0.364024	0.799101
			0.364248	0.799093
			0.36447	0.799207
			0.364761	0.799691
			0.365035	0.799083
			0.365217	0.798368
			0.365404	0.798221
			0.365588	0.798925
			0.365789	0.799244
			0.365975	0.80022
			0.366181	0.800206
			0.366369	0.798377
			0.366562	0.79815
			0.366772	0.798112
			0.366946	0.797501
			0.367132	0.79747
			0.367321	0.798684
			0.36759	0.799013
			0.367841	0.799344
			0.36809	0.799513
			0.368355	0.800514
			0.368603	0.800495
			0.368794	0.800315
			0.368966	0.799564
			0.369184	0.79953
			0.369371	0.8001
			0.369625	0.800337
			0.369833	0.800892
			0.370018	0.800622
			0.370202	0.800052
			0.370414	0.799408
			0.370617	0.798993
			0.370813	0.798695
			0.371032	0.7992
			0.371254	0.798414
			0.371472	0.799486
			0.371668	0.798757
			0.371925	0.79861
			0.3721	0.798362
			0.372309	0.797636
			0.372581	0.796381
			0.372803	0.795066
			0.373021	0.795102
			0.373221	0.795579
			0.373463	0.795853
			0.373636	0.796694
			0.373855	0.797347
			0.374131	0.797103
			0.374365	0.798169
			0.374567	0.798329
			0.374741	0.798565
			0.374909	0.798106
			0.375095	0.797355
			0.375341	0.796994
			0.375539	0.797465
			0.375688	0.797839
			0.375905	0.797867
			0.376087	0.797571
			0.37626	0.798023
			0.376435	0.798412
			0.376674	0.798968
			0.376901	0.798915
			0.377104	0.798649
			0.377339	0.799191
			0.377571	0.799581
			0.377799	0.798623
			0.377967	0.799348
			0.378153	0.79946
			0.378331	0.799468
			0.378568	0.799358
			0.378744	0.799217
			0.378969	0.799208
			0.379162	0.799712
			0.379322	0.800159
			0.379598	0.801246
			0.379828	0.801777
			0.380026	0.801407
			0.380198	0.800542
			0.380372	0.800883
			0.380593	0.800664
			0.380818	0.801307
			0.38104	0.800756
			0.381258	0.802327
			0.38152	0.802111
			0.381701	0.801724
			0.381869	0.801152
			0.38205	0.800513
			0.382244	0.800875
			0.382406	0.801085
			0.382575	0.801773
			0.382745	0.801329
			0.382935	0.801168
			0.383132	0.800832
			0.383332	0.800849
			0.383606	0.800508
			0.383821	0.798837
			0.384011	0.800871
			0.384178	0.800998
			0.384347	0.800481
			0.384549	0.800062
			0.384765	0.800077
			0.384946	0.798931
			0.385116	0.798649
			0.385338	0.798164
			0.385635	0.79813
			0.385855	0.798196
			0.386026	0.797179
			0.386183	0.79692
			0.386384	0.794781
			0.386587	0.794026
			0.386761	0.793346
			0.386943	0.7935
			0.387102	0.794215
			0.387265	0.79278
			0.387433	0.79208
			0.387611	0.791693
			0.38786	0.791712
			0.388101	0.78977
			0.388292	0.789802
			0.388468	0.789792
			0.388687	0.789763
			0.3889	0.788353
			0.38908	0.786906
			0.389263	0.78663
			0.389433	0.786393
			0.389612	0.786341
			0.389803	0.786182
			0.38997	0.78568
			0.39015	0.785703
			0.390325	0.785533
			0.390506	0.785428
			0.390771	0.7848
			0.390973	0.783761
			0.39117	0.782988
			0.391343	0.782488
			0.391542	0.781333
			0.391696	0.780949
			0.391889	0.780728
			0.392081	0.781573
			0.392279	0.781622
			0.39252	0.781239
			0.39275	0.781992
			0.392914	0.781929
			0.393073	0.782332
			0.393244	0.783095
			0.393417	0.783888
			0.393595	0.782423
			0.393788	0.78184
			0.39395	0.780904
			0.394149	0.779604
			0.394389	0.77879
			0.394593	0.778146
			0.394762	0.778265
			0.394959	0.778776
			0.395166	0.779483
			0.39538	0.778451
			0.395581	0.777654
			0.395777	0.776734
			0.395962	0.776096
			0.396183	0.776372
			0.396387	0.776248
			0.396564	0.77529
			0.39673	0.775287
			0.396874	0.775051
			0.3971	0.774556
			0.397278	0.773742
			0.397468	0.774786
			0.397619	0.773815
			0.397757	0.772819
			0.397939	0.773855
			0.398095	0.773217
			0.39822	0.773395
			0.398409	0.773666
			0.398613	0.772817
			0.398824	0.7724
			0.399006	0.772558
			0.399154	0.77252
			0.399326	0.772614
			0.399502	0.77212
			0.399672	0.77219
			0.399855	0.772089
			0.399999	0.771459
			0.400187	0.771826
			0.400352	0.770048
			0.400556	0.769379
			0.400733	0.769196
			0.400955	0.768505
			0.401166	0.768782
			0.401352	0.768066
			0.401508	0.767376
			0.401725	0.766598
			0.401945	0.76655
			0.402126	0.766483
			0.402334	0.766218
			0.402524	0.766351
			0.402722	0.76755
			0.402905	0.768247
			0.403084	0.766179
			0.403235	0.766314
			0.403384	0.765506
			0.403541	0.764782
			0.403679	0.764405
			0.403807	0.763484
			0.403985	0.763815
			0.404179	0.763042
			0.404397	0.76224
			0.404564	0.762628
			0.40471	0.763207
			0.404897	0.763311
			0.405103	0.763814
			0.405291	0.764072
			0.405433	0.763652
			0.405635	0.763511
			0.405826	0.763855
			0.406012	0.765415
			0.406227	0.764921
			0.406408	0.764085
			0.406565	0.763506
			0.406743	0.765106
			0.406916	0.7665
			0.407091	0.76559
			0.407291	0.765449
			0.407461	0.766245
			0.407613	0.766436
			0.407801	0.765543
			0.407985	0.765878
			0.408204	0.766614
			0.408364	0.766412
			0.408533	0.766118
			0.408725	0.766221
			0.408902	0.766796
			0.409085	0.766948
			0.409257	0.767465
			0.409467	0.767854
			0.409601	0.767741
			0.409745	0.76807
			0.409917	0.768711
			0.410108	0.768984
			0.410282	0.76888
			0.410479	0.767902
			0.410672	0.767111
			0.410844	0.76812
			0.411021	0.766768
			0.411209	0.766886
			0.411331	0.765442
			0.411506	0.764676
			0.411667	0.76284
			0.411819	0.761493
			0.41197	0.761317
			0.412125	0.762208
			0.412259	0.761832
			0.412406	0.76188
			0.412598	0.761905
			0.412768	0.762977
			0.412934	0.761939
			0.413113	0.761867
			0.413281	0.761958
			0.413434	0.762162
			0.413605	0.762282
			0.413826	0.762341
			0.413969	0.761141
			0.414107	0.760765
			0.414269	0.761212
			0.414426	0.761752
			0.414596	0.762053
			0.41474	0.761495
			0.414945	0.761083
			0.415098	0.76112
			0.415307	0.761004
			0.415498	0.762053
			0.4157	0.761876
			0.415911	0.762608
			0.416053	0.76288
			0.416217	0.761334
			0.416387	0.761836
			0.416573	0.762284
			0.416725	0.762479
			0.416893	0.762786
			0.417033	0.762457
			0.417186	0.762632
			0.41735	0.761575
			0.417526	0.761597
			0.417733	0.760976
			0.41788	0.759738
			0.418055	0.761172
			0.418235	0.760359
			0.418416	0.758509
			0.418583	0.758895
			0.418733	0.758635
			0.418908	0.758836
			0.419082	0.758712
			0.419205	0.758836
			0.419349	0.759497
			0.419501	0.75918
			0.419673	0.759188
			0.41987	0.758404
			0.420048	0.757625
			0.420239	0.757694
			0.420408	0.759042
			0.420554	0.758369
			0.420723	0.758779
			0.42087	0.759745
			0.421009	0.760385
			0.421186	0.762016
			0.421351	0.762026
			0.421513	0.763924
			0.421693	0.764671
			0.421881	0.763588
			0.422042	0.76378
			0.422202	0.764141
			0.422355	0.76497
			0.422546	0.766262
			0.422723	0.767024
			0.422903	0.766602
			0.423056	0.765184
			0.4232	0.76475
			0.423354	0.765593
			0.423572	0.766983
			0.423768	0.767972
			0.4239	0.76844
			0.424022	0.767004
			0.424157	0.767459
			0.424313	0.767264
			0.424482	0.76782
			0.42464	0.769357
			0.424787	0.769973
			0.424919	0.770329
			0.425075	0.769502
			0.425232	0.769897
			0.425393	0.770144
			0.425551	0.769165
			0.425691	0.767705
			0.425875	0.767086
			0.426053	0.766256
			0.426231	0.76648
			0.426384	0.767476
			0.426582	0.767606
			0.426731	0.767936
			0.426873	0.766665
			0.427024	0.765876
			0.427162	0.765715
			0.427314	0.765904
			0.427459	0.765303
			0.427633	0.766513
			0.427773	0.76598
			0.427941	0.766825
			0.428103	0.766994
			0.428292	0.766782
			0.428482	0.767976
			0.428645	0.768824
			0.428832	0.76903
			0.428968	0.770095
			0.429136	0.770545
			0.429256	0.770725
			0.429438	0.768845
			0.429589	0.769459
			0.429814	0.768594
			0.429935	0.768803
			0.430082	0.76887
			0.430223	0.768864
			0.43034	0.769531
			0.430509	0.770652
			0.430657	0.772163
			0.430815	0.77298
			0.430988	0.773307
			0.431175	0.772465
			0.431314	0.773682
			0.431435	0.773902
			0.431582	0.771972
			0.431738	0.771866
			0.431928	0.771874
			0.432118	0.772227
			0.432244	0.7718
			0.432395	0.771499
			0.432565	0.772278
			0.432708	0.772684
			0.432817	0.771763
			0.432955	0.770526
			0.433108	0.769442
			0.433277	0.768815
			0.433457	0.767772
			0.433625	0.766723
			0.433834	0.76715
			0.433959	0.767878
			0.434117	0.76733
			0.434332	0.766555
			0.434484	0.766355
			0.434625	0.767752
			0.434777	0.767655
			0.434885	0.766902
			0.434989	0.767416
			0.43511	0.76762
			0.435243	0.768023
			0.435422	0.768493
			0.435603	0.769609
			0.435781	0.769774
			0.435947	0.769688
			0.436113	0.770331
			0.436265	0.770685
			0.43641	0.770846
			0.436557	0.770751
			0.436732	0.769947
			0.436853	0.769046
			0.437	0.76927
			0.437152	0.768935
			0.437309	0.76943
			0.437468	0.769137
			0.437674	0.76865
			0.437853	0.768987
			0.437974	0.769295
			0.438109	0.768388
			0.438267	0.76769
			0.438446	0.765713
			0.43861	0.765257
			0.438775	0.765872
			0.438911	0.767021
			0.439068	0.766958
			0.439221	0.766464
			0.439407	0.766012
			0.439543	0.765773
			0.439708	0.764588
			0.43983	0.765453
			0.439972	0.765569
			0.440102	0.766224
			0.440253	0.765455
			0.440405	0.763517
			0.440559	0.763656
			0.440694	0.76286
			0.44083	0.762427
			0.440974	0.761222
			0.441113	0.760688
			0.441251	0.760265
			0.441422	0.760587
			0.441566	0.760847
			0.441713	0.761198
			0.4419	0.761417
			0.442035	0.759619
			0.442182	0.759207
			0.442318	0.758817
			0.442445	0.759146
			0.442548	0.759259
			0.442672	0.759129
			0.442825	0.759224
			0.442986	0.759586
			0.443129	0.759396
			0.44326	0.759622
			0.443388	0.759644
			0.443558	0.759006
			0.443702	0.759535
			0.443893	0.759621
			0.444097	0.759773
			0.444279	0.760212
			0.444423	0.758748
			0.444555	0.758719
			0.444714	0.758172
			0.444872	0.75895
			0.445015	0.758434
			0.445156	0.758742
			0.445266	0.759117
			0.445404	0.758451
			0.445552	0.75805
			0.445705	0.7588
			0.445831	0.75887
			0.44596	0.759151
			0.446119	0.758038
			0.446271	0.75692
			0.446396	0.757548
			0.446568	0.756756
			0.446737	0.757179
			0.446854	0.75861
			0.447002	0.758591
			0.447163	0.758652
			0.447334	0.758308
			0.447463	0.757341
			0.447606	0.757442
			0.447734	0.757447
			0.44789	0.756016
			0.448006	0.756624
			0.448147	0.75626
			0.448316	0.756938
			0.448467	0.757193
			0.448596	0.75844
			0.448753	0.760202
			0.448908	0.759699
			0.449032	0.75875
			0.449187	0.758542
			0.44935	0.757953
			0.449471	0.758381
			0.449653	0.75784
			0.449796	0.758411
			0.44996	0.759985
			0.450136	0.760843
			0.450249	0.760756
			0.450385	0.76092
			0.450524	0.760203
			0.450678	0.759268
			0.450842	0.759186
			0.450982	0.759234
			0.451127	0.758318
			0.45125	0.757922
			0.451386	0.756365
			0.451545	0.755247
			0.451684	0.756106
			0.451797	0.756782
			0.451939	0.757127
			0.452106	0.756621
			0.452274	0.754862
			0.452407	0.753721
			0.452511	0.75284
			0.452665	0.752755
			0.452813	0.751869
			0.452953	0.751301
			0.453092	0.751407
			0.4532	0.753457
			0.453361	0.754303
			0.453472	0.753311
			0.453599	0.752431
			0.453756	0.752369
			0.453912	0.751599
			0.454054	0.750935
			0.454201	0.750174
			0.454344	0.751022
			0.454464	0.750258
			0.454593	0.749841
			0.454726	0.748933
			0.454862	0.74884
			0.455008	0.748789
			0.455162	0.747668
			0.455294	0.747814
			0.455415	0.747359
			0.455576	0.747315
			0.455732	0.747159
			0.455896	0.747904
			0.456047	0.747536
			0.456199	0.746483
			0.456404	0.745565
			0.456536	0.744713
			0.456634	0.746224
			0.456779	0.745904
			0.456893	0.745337
			0.457014	0.745378
			0.457184	0.745192
			0.45733	0.744607
			0.457499	0.744407
			0.457643	0.743601
			0.457827	0.741934
			0.457986	0.743165
			0.458127	0.742791
			0.458247	0.743815
			0.458369	0.742877
			0.45849	0.742933
			0.458588	0.741721
			0.458716	0.740721
			0.458819	0.741819
			0.458977	0.742204
			0.45909	0.741994
			0.459216	0.742373
			0.459356	0.742967
			0.459472	0.743039
			0.459588	0.742803
			0.459728	0.743406
			0.459882	0.74515
			0.460032	0.744459
			0.460166	0.743507
			0.46028	0.742332
			0.460411	0.742595
			0.460564	0.742455
			0.460708	0.74253
			0.460859	0.742356
			0.460968	0.742475
			0.461107	0.741706
			0.461269	0.741513
			0.461426	0.741565
			0.461561	0.741134
			0.46171	0.741987
			0.461843	0.74221
			0.461942	0.742834
			0.462057	0.744304
			0.462186	0.743136
			0.462336	0.742822
			0.462492	0.742314
			0.462586	0.741936
			0.462735	0.742631
			0.462882	0.740982
			0.463014	0.740027
			0.46312	0.74037
			0.463243	0.741315
			0.463387	0.741394
			0.463532	0.742435
			0.463654	0.743263
			0.463779	0.74297
			0.46392	0.743378
			0.464075	0.743746
			0.464257	0.74359
			0.464393	0.743293
			0.464566	0.742575
			0.464739	0.743264
			0.4649	0.742621
			0.465062	0.742997
			0.465208	0.743225
			0.465359	0.742592
			0.465491	0.741383
			0.465617	0.743053
			0.465761	0.742847
			0.465887	0.742584
			0.466024	0.741461
			0.466153	0.740715
			0.466302	0.740757
			0.466408	0.740076
			0.466538	0.739862
			0.466676	0.739056
			0.466813	0.738254
			0.466942	0.738321
			0.467072	0.738232
			0.467185	0.736888
			0.467306	0.735899
			0.467424	0.7358
			0.46756	0.736214
			0.467692	0.73532
			0.467848	0.736625
			0.467977	0.737198
			0.468092	0.737001
			0.468232	0.736661
			0.468363	0.73615
			0.468485	0.735525
			0.468592	0.735617
			0.468729	0.735297
			0.468837	0.735707
			0.46894	0.736624
			0.469079	0.736593
			0.469189	0.735983
			0.469315	0.735722
			0.469436	0.736729
			0.46955	0.73543
			0.46969	0.735045
			0.46985	0.736379
			0.470014	0.736938
			0.470129	0.736929
			0.470262	0.736701
			0.470392	0.738056
			0.47054	0.737638
			0.47069	0.737146
			0.470831	0.737326
			0.470976	0.737354
			0.471131	0.737844
			0.471264	0.737943
			0.471351	0.73907
			0.471485	0.739083
			0.471629	0.739659
			0.47177	0.737971
			0.471914	0.739338
			0.472031	0.738667
			0.472181	0.738146
			0.472326	0.738373
			0.472437	0.73798
			0.47256	0.737069
			0.472668	0.738149
			0.472813	0.737206
			0.47296	0.736918
			0.473104	0.736828
			0.473203	0.736792
			0.47332	0.736589
			0.473442	0.735568
			0.473521	0.735594
			0.473647	0.736504
			0.473796	0.735929
			0.473933	0.735452
			0.4741	0.736114
			0.474228	0.735549
			0.474354	0.736386
			0.474487	0.73534
			0.474606	0.736486
			0.474732	0.736594
			0.474848	0.736496
			0.474979	0.736325
			0.4751	0.736959
			0.475257	0.736825
			0.475403	0.736428
			0.475519	0.735383
			0.47564	0.735047
			0.47579	0.734539
			0.475883	0.734334
			0.475983	0.734514
			0.47608	0.733281
			0.47621	0.735666
			0.476375	0.736747
			0.476514	0.736423
			0.476639	0.737448
			0.476779	0.737304
			0.47692	0.737568
			0.477055	0.736217
			0.477188	0.737388
			0.477343	0.736622
			0.477481	0.734958
			0.477588	0.735169
			0.477709	0.735653
			0.477856	0.735751
			0.477951	0.73457
			0.478059	0.734389
			0.478181	0.73347
			0.478286	0.733692
			0.478411	0.733337
			0.478569	0.73447
			0.478718	0.733691
			0.478861	0.733313
			0.478995	0.732673
			0.479107	0.732767
			0.479226	0.731793
			0.479358	0.73201
			0.479479	0.73285
			0.479614	0.733801
			0.479744	0.733946
			0.479866	0.734347
			0.479973	0.735018
			0.480071	0.735702
			0.48022	0.735589
			0.480365	0.735563
			0.480493	0.735994
			0.480597	0.735728
			0.480724	0.73635
			0.480856	0.73586
			0.481	0.735321
			0.481101	0.736435
			0.481249	0.735821
			0.481421	0.735103
			0.481527	0.73509
			0.481662	0.735345
			0.481827	0.734454
			0.481967	0.734031
			0.482104	0.733295
			0.482234	0.732865
			0.482356	0.733735
			0.482481	0.733886
			0.482614	0.734
			0.48272	0.734553
			0.482851	0.735287
			0.482979	0.734283
			0.483093	0.733683
			0.483196	0.733811
			0.483313	0.733547
			0.483456	0.733075
			0.483546	0.734108
			0.483665	0.733979
			0.483816	0.73372
			0.483948	0.73413
			0.484072	0.733531
			0.484195	0.733505
			0.484329	0.733892
			0.484455	0.732826
			0.484567	0.731216
			0.484652	0.730721
			0.484734	0.729354
			0.484827	0.729815
			0.484958	0.730838
			0.485126	0.731311
			0.485236	0.73104
			0.485345	0.731522
			0.485452	0.730319
			0.485583	0.731567
			0.48568	0.731533
			0.485814	0.731022
			0.485954	0.731613
			0.486074	0.732388
			0.486183	0.73149
			0.48632	0.731016
			0.486461	0.730038
			0.48656	0.729922
			0.486666	0.729707
			0.486796	0.728349
			0.486915	0.727671
			0.487048	0.72658
			0.487158	0.725341
			0.487285	0.724461
			0.487398	0.724627
			0.48754	0.724199
			0.487678	0.723712
			0.487835	0.723101
			0.487946	0.721835
			0.488057	0.7208
			0.488186	0.720288
			0.488318	0.720956
			0.488433	0.721652
			0.488525	0.722001
			0.488646	0.724393
			0.488799	0.724732
			0.488943	0.72411
			0.489077	0.724367
			0.48918	0.725099
			0.489289	0.723943
			0.489405	0.725621
			0.489493	0.726275
			0.489632	0.727494
			0.489762	0.726935
			0.489862	0.727709
			0.489978	0.728083
			0.490103	0.727873
			0.490219	0.727699
			0.490363	0.728032
			0.490501	0.729162
			0.490617	0.729177
			0.490742	0.729145
			0.490868	0.728388
			0.491012	0.728099
			0.491152	0.727632
			0.491254	0.726718
			0.491374	0.725462
			0.491474	0.724333
			0.491611	0.724788
			0.491722	0.725411
			0.491817	0.7264
			0.491939	0.725897
			0.49208	0.72448
			0.492222	0.725263
			0.492366	0.725261
			0.492522	0.72546
			0.492615	0.724604
			0.492735	0.72394
			0.492874	0.725077
			0.492981	0.724234
			0.493107	0.723548
			0.493223	0.723708
			0.493347	0.722409
			0.493486	0.721701
			0.493594	0.720716
			0.493709	0.719405
			0.493826	0.718784
			0.493961	0.718535
			0.494091	0.718221
			0.494203	0.718025
			0.4943	0.718403
			0.494433	0.718513
			0.494557	0.719537
			0.494664	0.719335
			0.494766	0.719832
			0.494856	0.719205
			0.494973	0.718693
			0.49508	0.717049
			0.495187	0.716205
			0.495301	0.717016
			0.495412	0.717211
			0.495542	0.717786
			0.495662	0.715854
			0.495782	0.714066
			0.495896	0.714137
			0.495986	0.714812
			0.496079	0.714316
			0.496182	0.714383
			0.496315	0.714017
			0.496426	0.713321
			0.496538	0.713637
			0.496651	0.713964
			0.49678	0.715125
			0.496912	0.715268
			0.497034	0.713496
			0.497178	0.712512
			0.497312	0.712679
			0.497417	0.711749
			0.49757	0.710843
			0.497697	0.711895
			0.497803	0.710449
			0.497918	0.709703
			0.498025	0.709727
			0.498152	0.707273
			0.498289	0.705771
			0.498409	0.704999
			0.498538	0.705067
			0.498671	0.704791
			0.498781	0.705019
			0.498881	0.705098
			0.499005	0.70571
			0.499108	0.705803
			0.499218	0.705429
			0.499318	0.706027
			0.499425	0.70506
			0.499542	0.705286
			0.499648	0.705285
			0.49976	0.705924
			0.499868	0.705669
			0.500027	0.70642
			0.500102	0.708047
			0.500248	0.708316
			0.500386	0.708498
			0.500512	0.709224
			0.50061	0.710333
			0.50073	0.709221
			0.500883	0.70978
			0.501017	0.707793
			0.501141	0.706917
			0.50125	0.707904
			0.501361	0.708545
			0.501455	0.707629
			0.501542	0.706417
			0.501659	0.704896
			0.501785	0.704397
			0.501888	0.704212
			0.501997	0.70493
			0.502133	0.704464
			0.502271	0.703618
			0.502393	0.702344
			0.502484	0.700207
			0.502615	0.699386
			0.502726	0.699059
			0.502834	0.699161
			0.502964	0.699188
			0.503082	0.698734
			0.503183	0.699185
			0.503286	0.69922
			0.503403	0.700091
			0.503493	0.699009
			0.503629	0.698733
			0.503771	0.697559
			0.503876	0.697428
			0.50396	0.698951
			0.504081	0.697909
			0.504191	0.698163
			0.504298	0.6975
			0.504416	0.697807
			0.504544	0.696947
			0.504642	0.695357
			0.504735	0.695645
			0.504845	0.695554
			0.504926	0.695791
			0.505011	0.695902
			0.50514	0.696022
			0.505277	0.696304
			0.505414	0.697069
			0.505523	0.6977
			0.505633	0.69758
			0.505767	0.698037
			0.505882	0.698362
			0.50598	0.697426
			0.506096	0.697371
			0.506213	0.695724
			0.50633	0.696448
			0.506463	0.696976
			0.506561	0.696123
			0.506644	0.696128
			0.506765	0.696284
			0.506871	0.69698
			0.506989	0.697098
			0.507094	0.699107
			0.507207	0.698247
			0.507331	0.699505
			0.507459	0.699999
			0.507592	0.699678
			0.507705	0.697679
			0.507827	0.697881
			0.507948	0.698423
			0.508062	0.698924
			0.508213	0.698631
			0.508334	0.697779
			0.508443	0.697341
			0.508547	0.696114
			0.508635	0.694998
			0.508721	0.695509
			0.508865	0.694921
			0.508994	0.692799
			0.509094	0.693379
			0.50918	0.693293
			0.509287	0.691773
			0.509384	0.691435
			0.509465	0.691614
			0.509597	0.690397
			0.509723	0.690381
			0.509874	0.690009
			0.509977	0.691004
			0.51008	0.691863
			0.510207	0.692332
			0.510327	0.69359
			0.510423	0.691956
			0.510525	0.69263
			0.510626	0.692273
			0.510746	0.691262
			0.510876	0.689846
			0.510988	0.69023
			0.511069	0.689013
			0.511177	0.689621
			0.511277	0.688855
			0.511374	0.688132
			0.511507	0.687935
			0.511632	0.686234
			0.511765	0.684968
			0.511899	0.685294
			0.512051	0.684124
			0.512175	0.682139
			0.512289	0.679682
			0.512375	0.677916
			0.512457	0.678151
			0.51256	0.677374
			0.512686	0.674912
			0.512828	0.674793
			0.512976	0.674286
			0.513062	0.673096
			0.513177	0.67244
			0.513287	0.671165
			0.513388	0.669329
			0.513493	0.666207
			0.513583	0.665127
			0.513687	0.662617
			0.513822	0.661494
			0.513926	0.661912
			0.514014	0.661668
			0.514113	0.661123
			0.514243	0.658047
			0.514373	0.658248
			0.514489	0.656692
			0.514607	0.654992
			0.514691	0.654735
			0.514803	0.653141
			0.514908	0.654853
			0.515007	0.65457
			0.515103	0.654014
			0.515223	0.653701
			0.515318	0.654053
			0.515411	0.653439
			0.515506	0.652958
			0.515619	0.652779
			0.515707	0.652637
			0.515827	0.652915
			0.515933	0.652273
			0.516019	0.651026
			0.516099	0.651568
			0.516239	0.649919
			0.516355	0.647221
			0.516468	0.64672
			0.516587	0.645147
			0.516682	0.644228
			0.516774	0.643891
			0.516853	0.642831
			0.516966	0.641286
			0.517097	0.641983
			0.517213	0.640555
			0.517315	0.639463
			0.517399	0.64014
			0.517507	0.63919
			0.517613	0.636549
			0.517722	0.63572
			0.517847	0.635021
			0.517998	0.636257
			0.518124	0.636498
			0.518244	0.636539
			0.518351	0.633463
			0.518465	0.632772
			0.518572	0.631138
			0.518688	0.632005
			0.518798	0.630926
			0.518906	0.630975
			0.518998	0.631148
			0.519092	0.630231
			0.5192	0.629013
			0.519299	0.627852
			0.519383	0.62659
			0.519489	0.625138
			0.51961	0.624443
			0.519711	0.626594
			0.519843	0.626321
			0.51996	0.627202
			0.520074	0.628418
			0.520232	0.627677
			0.52034	0.627588
			0.520441	0.628091
			0.520522	0.628638
			0.520637	0.629148
			0.520748	0.630563
			0.520855	0.63069
			0.520944	0.631846
			0.521032	0.631363
			0.521171	0.629591
			0.521318	0.628913
			0.521436	0.625864
			0.521546	0.627119
			0.52162	0.62658
			0.521722	0.626438
			0.521812	0.62552
			0.521909	0.626833
			0.522008	0.62567
			0.522105	0.626774
			0.522204	0.626137
			0.522324	0.626129
			0.522416	0.62756
			0.522503	0.62616
			0.52259	0.625765
			0.522729	0.625163
			0.522855	0.623982
			0.522959	0.622131
			0.523099	0.620356
			0.523217	0.620004
			0.523333	0.619449
			0.523446	0.618261
			0.523541	0.61858
			0.523614	0.619444
			0.523732	0.617079
			0.523816	0.615543
			0.523921	0.613957
			0.524007	0.61434
			0.524096	0.614789
			0.524193	0.613943
			0.524298	0.612497
			0.524379	0.612233
			0.524501	0.613509
			0.524594	0.613379
			0.524719	0.612885
			0.524834	0.612752
			0.524933	0.61106
			0.525071	0.612491
			0.525186	0.610667
			0.525292	0.61129
			0.525418	0.611432
			0.525533	0.611614
			0.525653	0.614775
			0.52577	0.612123
			0.525894	0.612702
			0.526007	0.612356
			0.526122	0.611049
			0.526247	0.60884
			0.526377	0.608684
			0.52649	0.608062
			0.526615	0.60792
			0.52673	0.607172
			0.526839	0.605972
			0.526913	0.606036
			0.527007	0.606121
			0.527107	0.604447
			0.527191	0.604221
			0.527278	0.605655
			0.527364	0.603204
			0.527478	0.603537
			0.527577	0.602694
			0.527678	0.600629
			0.527774	0.601279
			0.527878	0.600525
			0.527999	0.598549
			0.528101	0.599648
			0.528162	0.60081
			0.528258	0.600001
			0.528352	0.599275
			0.528438	0.599949
			0.528537	0.600072
			0.528679	0.601226
			0.528781	0.601634
			0.528874	0.60186
			0.528974	0.602179
			0.529084	0.602417
			0.529195	0.602272
			0.529322	0.602262
			0.529428	0.600501
			0.52954	0.600988
			0.52965	0.601512
			0.529753	0.601311
			0.529822	0.601122
			0.529915	0.602622
			0.530004	0.603486
			0.5301	0.603151
			0.530211	0.604509
			0.530315	0.604537
			0.530421	0.603471
			0.530518	0.602745
			0.530625	0.60242
			0.530726	0.602515
			0.530833	0.601755
			0.530945	0.602709
			0.53107	0.603467
			0.531157	0.604027
			0.531248	0.60308
			0.531353	0.603074
			0.531463	0.602902
			0.531545	0.602843
			0.531633	0.602923
			0.531738	0.603067
			0.531836	0.603684
			0.531936	0.604794
			0.532026	0.604545
			0.532114	0.603504
			0.532199	0.604292
			0.532316	0.604475
			0.532428	0.605732
			0.532548	0.607048
			0.532644	0.605848
			0.532745	0.605844
			0.53285	0.604878
			0.532952	0.603396
			0.53307	0.603701
			0.533176	0.602798
			0.533289	0.601939
			0.533387	0.599677
			0.533479	0.599913
			0.5336	0.601018
			0.533715	0.602561
			0.533839	0.601667
			0.533943	0.600992
			0.534021	0.601437
			0.534099	0.601499
			0.534199	0.601856
			0.534311	0.602567
			0.534393	0.601751
			0.534504	0.600322
			0.53462	0.598717
			0.534735	0.598721
			0.534846	0.598599
			0.534952	0.597215
			0.535037	0.597532
			0.535133	0.598015
			0.535244	0.596642
			0.535346	0.59411
			0.53547	0.593414
			0.535568	0.592786
			0.535703	0.592243
			0.535846	0.591119
			0.535938	0.590621
			0.536032	0.590428
			0.536114	0.589021
			0.536228	0.588459
			0.536332	0.586796
			0.536427	0.586991
			0.536522	0.587904
			0.536631	0.587299
			0.536732	0.585994
			0.536834	0.58818
			0.53694	0.586421
			0.537044	0.585484
			0.537144	0.586215
			0.537243	0.584485
			0.537354	0.584416
			0.537464	0.584015
			0.537555	0.581575
			0.537645	0.580465
			0.537751	0.580567
			0.53785	0.578967
			0.537938	0.577681
			0.538028	0.578034
			0.538103	0.577526
			0.538224	0.578023
			0.538328	0.578148
			0.538426	0.577145
			0.538526	0.577139
			0.538606	0.575805
			0.538707	0.57721
			0.53884	0.577139
			0.53895	0.577989
			0.539044	0.576311
			0.539142	0.575093
			0.539228	0.574295
			0.539301	0.573652
			0.539379	0.573685
			0.53947	0.575439
			0.539548	0.576064
			0.539674	0.577581
			0.539812	0.578302
			0.539911	0.579462
			0.540008	0.579568
			0.540116	0.578689
			0.540197	0.577262
			0.540293	0.577897
			0.540421	0.576994
			0.540516	0.576027
			0.540608	0.578022
			0.540688	0.576983
			0.540811	0.578531
			0.540896	0.577596
			0.540982	0.575933
			0.541082	0.577155
			0.541192	0.577514
			0.541302	0.575988
			0.541388	0.576323
			0.541478	0.577095
			0.541595	0.575199
			0.541734	0.577771
			0.541826	0.577597
			0.541919	0.57749
			0.542016	0.578055
			0.542117	0.578202
			0.542216	0.577699
			0.542308	0.578479
			0.542419	0.578556
			0.542523	0.576953
			0.542613	0.57769
			0.542711	0.576508
			0.542783	0.575046
			0.542891	0.575128
			0.542996	0.573838
			0.543089	0.575029
			0.54319	0.574236
			0.543304	0.573306
			0.543394	0.571796
			0.543483	0.571041
			0.543577	0.572727
			0.543666	0.571761
			0.543781	0.571226
			0.543895	0.569238
			0.544003	0.569855
			0.544068	0.571523
			0.544147	0.570264
			0.54424	0.570312
			0.544352	0.569477
			0.54446	0.567762
			0.544553	0.567478
			0.544661	0.56707
			0.544765	0.566096
			0.544861	0.564894
			0.54496	0.566116
			0.545053	0.567024
			0.545165	0.56498
			0.545247	0.564166
			0.545362	0.563635
			0.54549	0.56364
			0.545573	0.563846
			0.545629	0.563937
			0.545729	0.565041
			0.545819	0.566265
			0.545903	0.566344
			0.545967	0.567388
			0.546086	0.565824
			0.546204	0.564805
			0.546315	0.565223
			0.546425	0.563885
			0.546518	0.561915
			0.546608	0.562636
			0.546716	0.563858
			0.546794	0.55949
			0.546906	0.559623
			0.547005	0.55848
			0.547138	0.555734
			0.547257	0.554939
			0.547351	0.552424
			0.547438	0.550733
			0.547547	0.552115
			0.54764	0.552635
			0.547701	0.554025
			0.547793	0.553578
			0.547895	0.552809
			0.547992	0.552516
			0.548095	0.551427
			0.548187	0.550619
			0.548281	0.54937
			0.548377	0.549333
			0.548487	0.548596
			0.548581	0.550468
			0.54867	0.548207
			0.548756	0.547993
			0.548839	0.547377
			0.548966	0.5482
			0.549056	0.547344
			0.54915	0.546616
			0.549242	0.545435
			0.549326	0.544985
			0.549437	0.542241
			0.549542	0.54059
			0.549641	0.541019
			0.549711	0.539631
			0.5498	0.537354
			0.54992	0.536334
			0.550023	0.536454
			0.550123	0.535381
			0.550229	0.533559
			0.550305	0.533693
			0.550389	0.534262
			0.550465	0.532519
			0.550556	0.530749
			0.550636	0.528376
			0.550726	0.529079
			0.550838	0.529449
			0.550995	0.529598
			0.551094	0.52932
			0.551181	0.530093
			0.551302	0.528111
			0.551394	0.528411
			0.55147	0.530113
			0.551548	0.52866
			0.551626	0.527955
			0.551719	0.527897
			0.551817	0.526785
			0.551903	0.526011
			0.551997	0.526501
			0.552098	0.525903
			0.552181	0.524771
			0.552291	0.525944
			0.55239	0.525704
			0.552465	0.52427
			0.552556	0.524386
			0.552669	0.525096
			0.552757	0.524958
			0.552861	0.52311
			0.552955	0.524117
			0.553093	0.523721
			0.553192	0.525222
			0.553302	0.525025
			0.553405	0.523889
			0.553517	0.52366
			0.553604	0.52357
			0.553681	0.523907
			0.553771	0.522769
			0.553875	0.522169
			0.553976	0.521622
			0.554043	0.518693
			0.55414	0.517154
			0.554254	0.516027
			0.554326	0.51494
			0.554433	0.516048
			0.554537	0.516762
			0.554655	0.517009
			0.554755	0.518393
			0.554863	0.516909
			0.554945	0.518083
			0.555026	0.517068
			0.555132	0.516893
			0.555198	0.516725
			0.55528	0.516686
			0.555371	0.515786
			0.555465	0.514276
			0.555561	0.512621
			0.555621	0.51054
			0.55573	0.509217
			0.555845	0.508561
			0.55595	0.508627
			0.556049	0.507177
			0.556129	0.506864
			0.556218	0.507753
			0.556314	0.506344
			0.55643	0.506117
			0.556528	0.50588
			0.556631	0.504578
			0.556731	0.504534
			0.556811	0.505812
			0.556904	0.506632
			0.556999	0.508149
			0.557085	0.507231
			0.557159	0.50532
			0.557248	0.501832
			0.557354	0.500695
			0.557452	0.497278
			0.557552	0.496624
			0.557645	0.495965
			0.557742	0.497037
			0.557852	0.496086
			0.557947	0.494177
			0.558025	0.493296
			0.558106	0.492918
			0.558201	0.489232
			0.558279	0.489009
			0.558368	0.487595
			0.558483	0.485421
			0.558567	0.483646
			0.558671	0.485043
			0.558766	0.485169
			0.558856	0.484686
			0.558961	0.484192
			0.559031	0.484369
			0.559118	0.484573
[truncated: 5,406 more rows]

## Sheet: Supplementary Figure 6d-e
ATPgS					Combined ICEC datasets
Particles	Resolution	ln(N)	1/d2		Particles	Resolution	ln(N)	1/d2
126177	1.9209	5.10098	0.271013		2060053	1.72837	6.31388	0.334756
63089	1.95959	4.79995	0.260417		1030252	1.76279	6.01294	0.321811
31545	2.08448	4.49893	0.230147		515126	1.82321	5.71191	0.300833
15773	2.22749	4.19791	0.201544		257563	1.88992	5.41088	0.279971
7887	2.48182	3.89691	0.162352		128782	1.92995	5.10986	0.268476
3944	2.91394	3.59594	0.117771		64391	2.02228	4.80883	0.244521
1972	3.23073	3.29491	0.095807		32196	2.10178	4.5078	0.226374
					16098	2.5334	4.20677	0.15581
					8049	2.91466	3.90574	0.117713
					4025	3.23826	3.60477	0.0953623

[truncated: 3 more sheets: Supplementary Figure 7, Supplementary Figure 12, Supplementary Figure 13]
